# Supplementary material for: Thermal regime and host clade, rather than geography, drive Symbiodinium and bacterial assemblages in the scleractinian coral Pocillopora damicornis sensu lato
Source: Microbiome. 2018 Feb 20;6:39. doi: 10.1186/s40168-018-0423-6 (PMC5819220; doi:10.1186/s40168-018-0423-6)
Supplement: Supplementary file 1 — Table S1. Sample metadata including geographic and abiotic variables (temperature descriptors) as well as Pocillopora haplotype identification. (XLSX 55 kb) [file 40168_2018_423_MOESM1_ESM.xlsx]

## Sheet: biogeo_sample_data-94.txt
SampleID	Region	Site	Locality	Haplotype	Clade	Latitude	Longitude	Mean	Max	Min	Mean_warmer_month	Mean_colder_month	Variance
DJMI1	Djibouti	Djibouti	Moucha_Island	3g	clade2	11.7304	43.2241	28.6	32.2	25.11	30.46	26.32	3.17
DJMI2	Djibouti	Djibouti	Moucha_Island	7a	clade2	11.7304	43.2241	28.6	32.2	25.11	30.46	26.32	3.17
DJMI3	Djibouti	Djibouti	Moucha_Island	3g	clade2	11.7304	43.2241	28.6	32.2	25.11	30.46	26.32	3.17
DJMI4	Djibouti	Djibouti	Moucha_Island	7a	clade2	11.7304	43.2241	28.6	32.2	25.11	30.46	26.32	3.17
DJMI5	Djibouti	Djibouti	Moucha_Island	7a	clade2	11.7304	43.2241	28.6	32.2	25.11	30.46	26.32	3.17
DJMI6	Djibouti	Djibouti	Moucha_Island	3e	clade2	11.7304	43.2241	28.6	32.2	25.11	30.46	26.32	3.17
DJMI7	Djibouti	Djibouti	Moucha_Island	7a	clade2	11.7304	43.2241	28.6	32.2	25.11	30.46	26.32	3.17
DJMI8	Djibouti	Djibouti	Moucha_Island	3c	clade2	11.7304	43.2241	28.6	32.2	25.11	30.46	26.32	3.17
FPMP1	French Polynesia	Moorea	Papetoai	5a	clade1	-17.4921	-149.869	27.67	29.95	25.25	28.75	26.51	1.05
FPMP2	French Polynesia	Moorea	Papetoai	5a	clade1	-17.4921	-149.869	27.67	29.95	25.25	28.75	26.51	1.05
FPMP3	French Polynesia	Moorea	Papetoai	5a	clade1	-17.4921	-149.869	27.67	29.95	25.25	28.75	26.51	1.05
FPMP4	French Polynesia	Moorea	Papetoai	5a	clade1	-17.4921	-149.869	27.67	29.95	25.25	28.75	26.51	1.05
FPMP5	French Polynesia	Moorea	Papetoai	5a	clade1	-17.4921	-149.869	27.67	29.95	25.25	28.75	26.51	1.05
FPMP6	French Polynesia	Moorea	Papetoai	5a	clade1	-17.4921	-149.869	27.67	29.95	25.25	28.75	26.51	1.05
FPMT3	French Polynesia	Moorea	Tiahura	5a	clade1	-17.4897	-149.897	27.67	29.95	25.25	28.75	26.51	1.05
FPMT1	French Polynesia	Moorea	Tiahura	5a	clade1	-17.4897	-149.897	27.67	29.95	25.25	28.75	26.51	1.05
FPMT2	French Polynesia	Moorea	Tiahura	5a	clade1	-17.4897	-149.897	27.67	29.95	25.25	28.75	26.51	1.05
FPMT4	French Polynesia	Moorea	Tiahura	5a	clade1	-17.4897	-149.897	27.67	29.95	25.25	28.75	26.51	1.05
FPMT5	French Polynesia	Moorea	Tiahura	5a	clade1	-17.4897	-149.897	27.67	29.95	25.25	28.75	26.51	1.05
NCGD1	New Caledonia	Lagon SO	Grande_Rade	5a	clade1	-22.2441	166.419	24.77	28.78	21.28	26.82	22.81	3.04
NCGD2	New Caledonia	Lagon SO	Grande_Rade	5a	clade1	-22.2441	166.419	24.77	28.78	21.28	26.82	22.81	3.04
NCGD3	New Caledonia	Lagon SO	Grande_Rade	5a	clade1	-22.2441	166.419	24.77	28.78	21.28	26.82	22.81	3.04
NCGD4	New Caledonia	Lagon SO	Grande_Rade	5a	clade1	-22.2441	166.419	24.77	28.78	21.28	26.82	22.81	3.04
NCGD5	New Caledonia	Lagon SO	Grande_Rade	5a	clade1	-22.2441	166.419	24.77	28.78	21.28	26.82	22.81	3.04
NCGD6	New Caledonia	Lagon SO	Grande_Rade	5a	clade1	-22.2441	166.419	24.77	28.78	21.28	26.82	22.81	3.04
NCBM1	New Caledonia	Lagon SO	Baie_Ma'a	5a	clade1	-22.1959	166.34	24.77	28.78	21.28	26.82	22.81	3.04
NCBM2	New Caledonia	Lagon SO	Baie_Ma'a	5a	clade1	-22.1959	166.34	24.77	28.78	21.28	26.82	22.81	3.04
NCBM3	New Caledonia	Lagon SO	Baie_Ma'a	5a	clade1	-22.1959	166.34	24.77	28.78	21.28	26.82	22.81	3.04
NCBM4	New Caledonia	Lagon SO	Baie_Ma'a	5a	clade1	-22.1959	166.34	24.77	28.78	21.28	26.82	22.81	3.04
NCBS1	New Caledonia	Lagon SO	Baie_de_Ste-Marie	5a	clade1	-22.2933	166.471	24.77	28.78	21.28	26.82	22.81	3.04
NCBS2	New Caledonia	Lagon SO	Baie_de_Ste-Marie	5a	clade1	-22.2933	166.471	24.77	28.78	21.28	26.82	22.81	3.04
NCBS3	New Caledonia	Lagon SO	Baie_de_Ste-Marie	5a	clade1	-22.2933	166.471	24.77	28.78	21.28	26.82	22.81	3.04
NCBS4	New Caledonia	Lagon SO	Baie_de_Ste-Marie	5a	clade1	-22.2933	166.471	24.77	28.78	21.28	26.82	22.81	3.04
FPRA1	French Polynesia	Raiatea	Avera	5a	clade1	-16.7894	-151.392	27.67	29.95	25.25	28.75	26.51	1.05
FPRA2	French Polynesia	Raiatea	Avera	5a	clade1	-16.7894	-151.392	27.67	29.95	25.25	28.75	26.51	1.05
FPRA3	French Polynesia	Raiatea	Avera	5a	clade1	-16.7894	-151.392	27.67	29.95	25.25	28.75	26.51	1.05
FPRA4	French Polynesia	Raiatea	Avera	5a	clade1	-16.7894	-151.392	27.67	29.95	25.25	28.75	26.51	1.05
FPRA8	French Polynesia	Raiatea	Avera	5a	clade1	-16.7894	-151.392	27.67	29.95	25.25	28.75	26.51	1.05
FPRA5	French Polynesia	Raiatea	Avera	5a	clade1	-16.7894	-151.392	27.67	29.95	25.25	28.75	26.51	1.05
FPRA6	French Polynesia	Raiatea	Avera	5a	clade1	-16.7894	-151.392	27.67	29.95	25.25	28.75	26.51	1.05
FPRA7	French Polynesia	Raiatea	Avera	5a	clade1	-16.7894	-151.392	27.67	29.95	25.25	28.75	26.51	1.05
DJRK1	Djibouti	Djibouti	Ras_Korali	7a	clade2	11.5826	42.7961	28.6	32.2	25.11	30.46	26.32	3.17
DJRK2	Djibouti	Djibouti	Ras_Korali	3c	clade2	11.5826	42.7961	28.6	32.2	25.11	30.46	26.32	3.17
DJRK3	Djibouti	Djibouti	Ras_Korali	3e	clade2	11.5826	42.7961	28.6	32.2	25.11	30.46	26.32	3.17
DJRK4	Djibouti	Djibouti	Ras_Korali	3h	clade2	11.5826	42.7961	28.6	32.2	25.11	30.46	26.32	3.17
DJRK5	Djibouti	Djibouti	Ras_Korali	7a	clade2	11.5826	42.7961	28.6	32.2	25.11	30.46	26.32	3.17
DJRK6	Djibouti	Djibouti	Ras_Korali	7a	clade2	11.5826	42.7961	28.6	32.2	25.11	30.46	26.32	3.17
DJRK7	Djibouti	Djibouti	Ras_Korali	3h	clade2	11.5826	42.7961	28.6	32.2	25.11	30.46	26.32	3.17
DJSB1	Djibouti	Djibouti	Sable_blanc	3e	clade2	11.7795	42.9243	28.6	32.2	25.11	30.46	26.32	3.17
DJSB2	Djibouti	Djibouti	Sable_blanc	7a	clade2	11.7795	42.9243	28.6	32.2	25.11	30.46	26.32	3.17
DJSB3	Djibouti	Djibouti	Sable_blanc	3e	clade2	11.7795	42.9243	28.6	32.2	25.11	30.46	26.32	3.17
DJSB4	Djibouti	Djibouti	Sable_blanc	3o	clade2	11.7795	42.9243	28.6	32.2	25.11	30.46	26.32	3.17
DJSB5	Djibouti	Djibouti	Sable_blanc	3c	clade2	11.7795	42.9243	28.6	32.2	25.11	30.46	26.32	3.17
DJSB6	Djibouti	Djibouti	Sable_blanc	3h	clade2	11.7795	42.9243	28.6	32.2	25.11	30.46	26.32	3.17
DJSB7	Djibouti	Djibouti	Sable_blanc	7a	clade2	11.7795	42.9243	28.6	32.2	25.11	30.46	26.32	3.17
DJSB8	Djibouti	Djibouti	Sable_blanc	3c	clade2	11.7795	42.9243	28.6	32.2	25.11	30.46	26.32	3.17
DJSB9	Djibouti	Djibouti	Sable_blanc	3h	clade2	11.7795	42.9243	28.6	32.2	25.11	30.46	26.32	3.17
DJSB10	Djibouti	Djibouti	Sable_blanc	7a	clade2	11.7795	42.9243	28.6	32.2	25.11	30.46	26.32	3.17
DJSB11	Djibouti	Djibouti	Sable_blanc	3g	clade2	11.7795	42.9243	28.6	32.2	25.11	30.46	26.32	3.17
DJSB12	Djibouti	Djibouti	Sable_blanc	3g	clade2	11.7795	42.9243	28.6	32.2	25.11	30.46	26.32	3.17
FPTT1	French Polynesia	Tahaa	Tapuamu	5a	clade1	-16.6142	-151.543	27.67	29.95	25.25	28.75	26.51	1.05
FPTT2	French Polynesia	Tahaa	Tapuamu	5a	clade1	-16.6142	-151.543	27.67	29.95	25.25	28.75	26.51	1.05
FPTT3	French Polynesia	Tahaa	Tapuamu	5a	clade1	-16.6142	-151.543	27.67	29.95	25.25	28.75	26.51	1.05
FPTT4	French Polynesia	Tahaa	Tapuamu	5a	clade1	-16.6142	-151.543	27.67	29.95	25.25	28.75	26.51	1.05
FPTT5	French Polynesia	Tahaa	Tapuamu	5a	clade1	-16.6142	-151.543	27.67	29.95	25.25	28.75	26.51	1.05
FPTV1	French Polynesia	Tahaa	Vaitoare	5a	clade1	-16.6767	-151.455	27.67	29.95	25.25	28.75	26.51	1.05
FPTV2	French Polynesia	Tahaa	Vaitoare	5a	clade1	-16.6767	-151.455	27.67	29.95	25.25	28.75	26.51	1.05
FPTV3	French Polynesia	Tahaa	Vaitoare	5a	clade1	-16.6767	-151.455	27.67	29.95	25.25	28.75	26.51	1.05
FPTV4	French Polynesia	Tahaa	Vaitoare	5a	clade1	-16.6767	-151.455	27.67	29.95	25.25	28.75	26.51	1.05
FPTV5	French Polynesia	Tahaa	Vaitoare	5a	clade1	-16.6767	-151.455	27.67	29.95	25.25	28.75	26.51	1.05
FPTV6	French Polynesia	Tahaa	Vaitoare	5a	clade1	-16.6767	-151.455	27.67	29.95	25.25	28.75	26.51	1.05
FPTV7	French Polynesia	Tahaa	Vaitoare	5a	clade1	-16.6767	-151.455	27.67	29.95	25.25	28.75	26.51	1.05
FPTV8	French Polynesia	Tahaa	Vaitoare	5a	clade1	-16.6767	-151.455	27.67	29.95	25.25	28.75	26.51	1.05
FPTV9	French Polynesia	Tahaa	Vaitoare	5a	clade1	-16.6767	-151.455	27.67	29.95	25.25	28.75	26.51	1.05
FPTP1	French Polynesia	Tahiti	Papete	5a	clade1	-17.5744	-149.62	27.67	29.95	25.25	28.75	26.51	1.05
FPTP2	French Polynesia	Tahiti	Papete	5a	clade1	-17.5744	-149.62	27.67	29.95	25.25	28.75	26.51	1.05
FPTP6	French Polynesia	Tahiti	Papete	5a	clade1	-17.5744	-149.62	27.67	29.95	25.25	28.75	26.51	1.05
FPTP3	French Polynesia	Tahiti	Papete	5a	clade1	-17.5744	-149.62	27.67	29.95	25.25	28.75	26.51	1.05
FPTP4	French Polynesia	Tahiti	Papete	5a	clade1	-17.5744	-149.62	27.67	29.95	25.25	28.75	26.51	1.05
FPTP5	French Polynesia	Tahiti	Papete	5a	clade1	-17.5744	-149.62	27.67	29.95	25.25	28.75	26.51	1.05
FPTP7	French Polynesia	Tahiti	Papete	5a	clade1	-17.5744	-149.62	27.67	29.95	25.25	28.75	26.51	1.05
TWOU1	Taïwan	recif SO	Outlet	5a	clade1	21.9301	120.745	26.56	30.83	21.4	29.14	23.88	4.56
TWOU2	Taïwan	recif SO	Outlet	5a	clade1	21.9302	120.745	26.56	30.83	21.4	29.14	23.88	4.56
TWOU3	Taïwan	recif SO	Outlet	5a	clade1	21.9303	120.745	26.56	30.83	21.4	29.14	23.88	4.56
TWOU4	Taïwan	recif SO	Outlet	5a	clade1	21.9304	120.745	26.56	30.83	21.4	29.14	23.88	4.56
TWOU5	Taïwan	recif SO	Outlet	5a	clade1	21.9305	120.745	26.56	30.83	21.4	29.14	23.88	4.56
TWOU6	Taïwan	recif SO	Outlet	5a	clade1	21.9306	120.745	26.56	30.83	21.4	29.14	23.88	4.56
TWHO1	Taïwan	recif SO	Hobihu	5a	clade1	21.9454	120.748	26.56	30.83	21.4	29.14	23.88	4.56
TWHO2	Taïwan	recif SO	Hobihu	5a	clade1	21.9454	120.748	26.56	30.83	21.4	29.14	23.88	4.56
TWHO3	Taïwan	recif SO	Hobihu	5a	clade1	21.9454	120.748	26.56	30.83	21.4	29.14	23.88	4.56
TWHO4	Taïwan	recif SO	Hobihu	5a	clade1	21.9454	120.748	26.56	30.83	21.4	29.14	23.88	4.56
TWWA1	Taïwan	recif SO	Wanliton	5a	clade1	21.9938	120.706	26.56	30.83	21.4	29.14	23.88	4.56
TWWA2	Taïwan	recif SO	Wanliton	5a	clade1	21.9938	120.706	26.56	30.83	21.4	29.14	23.88	4.56
TWWA3	Taïwan	recif SO	Wanliton	5a	clade1	21.9938	120.707	26.56	30.83	21.4	29.14	23.88	4.56
