# Supplementary material for: Thermal regime and host clade, rather than geography, drive Symbiodinium and bacterial assemblages in the scleractinian coral Pocillopora damicornis sensu lato
Source: Microbiome. 2018 Feb 20;6:39. doi: 10.1186/s40168-018-0423-6 (PMC5819220; doi:10.1186/s40168-018-0423-6)
Supplement: Supplementary file 3 — Table S2. Symbiodinium OTU table with sequence tag counts per sample and taxonomic affiliation (XLSX 62 kb) [file 40168_2018_423_MOESM3_ESM.xlsx]

## Sheet: otu_tax_table-its2
ClusterId	Clade	Subclade	Sum	DJMI1	DJMI2	DJMI3	DJMI4	DJMI5	DJMI6	DJMI7	DJMI8	DJRk1	DJRk2	DJRk3	DJRk4	DJRk5	DJRk6	DJRk7	DJSb1	DJSb2	DJSb3	DJSb4	DJSb5	DJSb6	DJSb7	DJSb8	DJSb9	DJSb10	DJSb11	DJSb12	FPMp1	FPMp2	FPMp3	FPMp4	FPMp5	FPMp6	FPMt1	FPMt2	FPMt3	FPMt4	FPMt5	FPRa1	FPRa2	FPRa3	FPRa4	FPRa5	FPRa6	FPRa7	FPRa8
Cluster_67	unknown	unknown	229	0	0	0	0	0	0	0	0	0	0	0	0	0	0	0	0	0	0	0	0	0	0	0	0	0	0	0	0	0	0	0	6	0	0	0	0	0	0	0	0	0	0	0	0	0	0
Cluster_42	cladeC	C1	216	0	0	0	0	0	0	0	0	0	0	0	0	0	0	0	0	0	0	0	0	0	0	0	0	0	0	0	0	0	0	0	0	0	0	0	0	0	0	0	0	0	0	0	0	0	0
Cluster_40	cladeD1	D1	372	0	0	0	0	2	2	0	0	0	0	3	0	0	0	0	3	2	0	0	1	0	0	2	0	0	5	0	0	0	0	0	14	0	0	0	0	0	0	0	0	0	106	0	0	0	0
Cluster_47	cladeC	C3	129	0	0	0	0	0	0	0	0	0	0	0	0	0	0	0	0	0	0	0	0	0	0	0	0	0	0	0	0	0	0	50	0	0	79	0	0	0	0	0	0	0	0	0	0	0	0
Cluster_46	cladeD1	D1	126	0	0	0	0	0	0	0	0	0	0	0	0	0	0	0	0	0	0	0	0	0	0	125	0	0	1	0	0	0	0	0	0	0	0	0	0	0	0	0	0	0	0	0	0	0	0
Cluster_45	cladeD1	D1	126	0	0	0	0	0	0	0	0	0	0	0	0	0	0	0	0	0	0	0	125	0	0	0	0	0	0	0	0	0	0	0	0	0	0	0	0	0	0	0	0	0	0	0	0	0	0
Cluster_44	unknown	unknown	176	0	0	0	0	0	0	0	0	0	0	0	0	0	0	0	0	0	8	0	0	0	0	0	0	0	0	0	0	0	0	0	0	0	5	0	1	15	40	0	11	1	0	94	1	0	0
Cluster_49	cladeC	C1	145	0	0	0	0	0	0	0	0	0	0	0	0	0	0	0	0	0	0	0	0	0	0	0	0	0	0	0	0	0	0	0	0	0	0	0	0	0	0	0	0	0	0	0	0	0	0
Cluster_48	cladeC	C15	112	0	0	0	0	0	0	0	0	0	0	0	0	0	0	0	0	0	0	0	0	0	0	0	0	0	0	0	0	0	0	0	0	0	0	0	0	0	0	0	0	0	0	0	0	0	0
Cluster_25	cladeC	C1	906	0	0	0	0	0	0	0	0	0	0	0	0	0	0	0	0	0	0	0	1	2	1	0	1	0	0	0	0	0	0	0	0	0	0	0	0	0	0	0	0	0	0	0	0	0	0
Cluster_24	cladeC	C1	1009	0	0	0	0	0	0	0	0	0	0	0	0	0	0	0	0	0	0	0	0	0	0	0	0	0	0	0	0	0	0	0	0	0	0	0	0	0	0	0	0	0	0	0	0	0	0
Cluster_27	cladeC	C15	857	0	0	0	0	0	0	0	0	0	0	0	0	0	0	0	0	1	0	0	0	0	0	0	0	0	0	0	0	0	0	0	0	0	0	0	0	0	0	0	0	0	0	0	0	0	0
Cluster_26	cladeC	C1	891	0	0	0	0	0	0	0	0	0	0	0	0	0	0	0	0	0	0	0	0	0	0	0	0	0	0	0	0	0	0	0	0	0	0	0	0	0	0	0	0	0	0	0	0	0	0
Cluster_21	cladeC	C15	1662	0	0	0	0	0	0	0	0	0	0	0	0	0	0	0	0	0	0	0	0	0	0	0	0	1	0	0	0	0	0	0	0	0	0	0	0	0	0	1	0	0	0	0	0	0	0
Cluster_20	cladeD1	D1	1643	0	0	0	0	0	1	0	0	0	0	0	0	0	0	0	0	0	0	0	0	0	0	0	0	0	0	0	0	0	0	0	0	0	0	0	0	1641	0	0	0	0	0	0	0	0	0
Cluster_23	cladeD1	D1	1051	0	0	0	0	553	6	0	0	0	0	459	0	0	0	0	0	0	0	0	0	0	0	0	0	33	0	0	0	0	0	0	0	0	0	0	0	0	0	0	0	0	0	0	0	0	0
Cluster_22	cladeC	C1	1213	0	0	0	0	0	0	0	0	0	0	0	0	0	0	0	0	0	0	0	0	0	0	0	0	0	0	0	0	0	0	0	0	0	0	0	0	0	0	1	0	0	0	0	1	0	0
Cluster_29	cladeD1	D1	755	0	0	0	0	0	0	0	0	0	0	0	0	0	0	0	0	0	0	0	0	0	0	0	0	0	0	0	2	64	0	0	11	3	0	0	2	0	0	5	28	49	8	41	38	14	98
Cluster_28	cladeC	C1	822	0	0	0	0	0	0	0	0	0	0	0	0	0	0	0	0	0	0	0	0	0	0	0	0	0	0	0	0	0	0	0	0	0	0	0	0	0	0	0	0	0	0	0	0	0	0
Cluster_43	cladeD1	D1	187	0	0	0	0	0	0	0	0	0	0	0	0	185	0	0	1	0	0	0	0	0	0	1	0	0	0	0	0	0	0	0	0	0	0	0	0	0	0	0	0	0	0	0	0	0	0
Cluster_50	cladeC	C1	128	1	0	0	0	1	1	0	1	0	2	1	0	0	1	1	0	0	0	1	3	0	3	0	3	0	2	0	1	3	0	0	0	0	0	0	0	1	1	1	2	0	4	0	0	2	3
Cluster_8	cladeC	C15	13586	0	0	0	0	0	0	0	0	0	2	0	0	0	1	0	1	0	0	0	0	1	0	0	2	0	0	1	0	0	1	0	0	0	0	0	0	0	0	0	1	0	3886	0	0	0	0
Cluster_9	cladeC	C3	5656	0	2	0	0	0	1	0	0	0	0	1	0	0	0	0	0	1	0	1	0	0	0	0	2	0	0	0	0	0	0	0	0	0	0	0	0	1	0	0	0	0	1	0	0	0	1
Cluster_6	cladeD1	D1	25077	0	0	0	1	0	0	0	0	2	0	0	0	0	0	0	0	0	0	0	1	0	0	0	0	0	0	0	0	0	1	0	0	0	0	0	0	0	0	0	0	0	0	0	0	1	1
Cluster_7	cladeD1	D1	25786	0	2	0	1	0	3	0	1	0	0	2	0	3	0	0	1	0	1	0	1	2	0	1	1	1	1	0	143	1164	5	0	269	950	19	0	38	1	0	555	1345	1325	377	1221	904	934	2174
Cluster_4	cladeA1	A1	202883	28924	6253	525	2826	6399	84	621	78	706	1	6	14643	108	27745	18778	1	2656	313	7	412	25456	2766	3151	58651	255	1173	192	5	1	7	0	0	1	1	1	0	2	3	1	6	4	2	0	2	1	4
Cluster_5	cladeC	C15	50745	2	1	0	1	0	0	4	0	0	0	0	0	0	1	0	5	0	0	2	1	2	1	1	0	0	0	0	1	0	4	249	0	0	1	0	0	1	1	1	1	1	14411	1	2	0	1
Cluster_2	cladeC	C1	1616157	60	40	17	63	54	81	34	28	23	55	85	32	24	43	40	64	77	12	66	164	67	88	47	172	30	92	21	59	83	105	1	8724	30	42	136	0	95	61	41	75	69	632	68	61	66	135
Cluster_3	cladeD1	D1	260236	1	8	2	2	11	8	0	3	1	3	12	1	3	2	6	9	5	4	2	17	9	7	9	9	2	6	1	8903	11596	21904	3759	10684	2514	7734	4382	1723	18615	12990	4233	8968	8343	3496	5273	7626	5429	9437
Cluster_1	cladeD1	D1	1743881	259	14891	13752	45100	23492	56057	14028	15840	14361	21679	61286	49	23644	409	42	50081	29451	12410	13197	83117	296	56239	44284	2774	11314	41458	15232	27627	46513	44875	8681	24883	15498	26395	21536	3464	47636	35135	27656	45796	47434	20506	33296	34817	29069	61868
Cluster_41	cladeC	C3	198	0	0	0	0	0	0	0	0	0	0	0	0	0	0	0	0	0	0	0	0	0	0	0	0	0	0	0	0	0	0	0	0	0	0	0	0	0	0	0	0	0	0	0	0	0	0
Cluster_54	cladeC	C1	108	0	0	0	0	0	0	0	0	0	0	0	0	0	0	0	0	0	0	0	0	0	0	0	0	0	0	0	0	0	0	0	0	0	0	0	0	0	0	0	0	0	0	0	0	0	0
Cluster_57	unknown	unknown	107	0	0	0	0	0	0	0	0	0	0	0	0	0	0	0	0	0	0	0	0	0	0	0	0	0	0	0	0	0	0	0	1	0	0	0	0	0	0	0	0	0	0	0	0	0	0
Cluster_52	cladeD1	D1	102	0	0	0	0	0	0	0	48	0	0	0	0	0	2	0	0	52	0	0	0	0	0	0	0	0	0	0	0	0	0	0	0	0	0	0	0	0	0	0	0	0	0	0	0	0	0
Cluster_36	cladeC	C1	323	0	0	0	0	0	0	0	0	0	0	0	0	0	0	0	0	0	0	0	0	0	0	0	0	0	0	0	0	0	0	0	0	0	0	0	0	0	0	0	0	0	0	0	0	0	0
Cluster_37	cladeD1	D1	376	0	0	3	6	1	1	2	0	1	4	0	0	0	0	0	0	7	3	1	338	0	4	0	0	0	5	0	0	0	0	0	0	0	0	0	0	0	0	0	0	0	0	0	0	0	0
Cluster_34	cladeA1	A1	396	0	2	0	0	0	0	0	0	0	0	0	0	0	141	0	0	0	0	1	0	34	0	0	217	0	0	0	0	0	0	0	0	0	0	0	0	0	0	0	0	0	1	0	0	0	0
Cluster_35	cladeC	C15	305	0	0	0	0	0	0	0	0	0	0	0	0	0	0	0	0	0	0	0	0	0	0	0	0	0	0	0	0	0	0	0	0	0	0	0	0	0	0	0	0	0	256	0	0	0	0
Cluster_32	cladeC	C1	593	0	0	0	0	0	0	0	0	0	0	0	0	0	0	0	0	0	0	0	0	0	0	0	0	0	0	0	0	0	0	0	0	0	0	0	0	0	0	0	0	0	0	0	0	0	0
Cluster_33	cladeC	C1	508	0	0	0	0	0	0	0	0	0	0	0	0	0	0	0	0	0	0	1	0	0	0	0	0	0	0	0	0	0	0	0	0	0	0	0	0	1	0	0	0	0	0	0	0	0	0
Cluster_30	cladeG	G	799	0	0	0	0	0	0	0	0	0	0	0	0	0	1	0	0	0	0	0	0	0	0	0	0	0	0	0	0	0	0	0	0	0	0	0	0	0	0	0	0	0	0	0	0	0	0
Cluster_31	cladeC	C1	674	0	0	0	0	0	0	0	0	0	0	0	0	0	0	0	0	0	0	0	0	0	0	0	0	0	0	0	0	0	0	0	0	0	0	0	0	0	0	0	1	0	0	0	0	1	0
Cluster_38	cladeC	C1	324	0	0	0	0	0	0	0	0	0	0	0	0	0	0	0	0	0	0	1	0	0	0	0	0	0	0	0	0	0	0	0	0	0	0	0	0	0	0	0	0	0	0	0	0	0	0
Cluster_18	cladeC	C1	1725	0	0	0	0	0	0	0	0	0	0	0	0	0	0	0	0	0	0	0	0	0	1	0	1	0	0	0	2	0	0	0	0	0	0	0	0	0	0	0	0	0	0	0	0	0	0
Cluster_19	cladeC	C1	1681	0	0	0	0	0	0	0	0	0	0	0	0	0	0	0	0	0	0	0	0	1	0	0	0	0	1	0	0	0	0	0	0	0	1	0	0	0	0	0	0	0	0	0	0	0	0
Cluster_10	cladeG	G	6227	0	0	0	0	0	1	0	0	0	0	1	1	0	0	1	1	0	0	0	0	2	5	1	2	0	0	0	0	1	0	0	0	0	0	0	0	1	0	0	0	0	2	0	0	0	0
Cluster_11	cladeD1	D1	5289	1	2	14	3	0	105	2	44	17	6	5	0	2	0	2	537	38	18	9	205	4	40	89	10	68	124	19	190	294	0	84	154	2	231	52	44	402	345	0	45	185	4	128	206	4	137
Cluster_12	cladeC	C1	2680	0	0	0	0	0	0	0	0	0	0	0	0	0	0	0	0	0	0	0	0	0	0	0	0	0	1	1	0	0	0	0	0	0	0	0	0	0	1	0	0	0	0	0	0	0	0
Cluster_13	cladeC	C1	2988	1	0	0	0	0	0	0	0	0	0	1	0	0	0	0	0	0	0	0	0	0	0	0	1	0	0	0	0	0	0	0	0	0	0	0	0	0	0	0	1	0	0	0	0	0	0
Cluster_14	cladeC	C1	2489	0	0	0	0	0	0	0	0	0	0	0	0	0	0	0	0	0	0	0	0	0	0	0	0	0	0	0	0	0	0	0	639	0	0	0	0	0	0	0	0	0	0	0	0	0	0
Cluster_16	cladeC	C1	1923	0	0	0	0	0	0	0	0	0	0	0	0	0	0	0	0	0	0	0	0	0	0	0	0	0	0	0	0	0	0	0	0	0	0	0	0	0	0	0	0	1	1	0	0	0	0
Cluster_17	cladeC	C1	1818	0	0	0	0	0	0	0	0	0	0	0	0	0	0	0	0	0	0	0	0	0	0	0	0	0	0	0	0	0	0	0	0	0	0	0	0	0	0	0	0	0	0	0	0	0	0
Cluster_15	cladeC	C1	1978	0	0	0	0	0	0	0	0	0	0	0	0	0	0	0	0	0	0	0	0	1	0	0	0	0	0	0	0	0	0	0	0	0	0	0	0	0	0	0	0	0	0	0	0	0	0
[truncated: 48 more columns]
