# Supplementary material for: Thermal regime and host clade, rather than geography, drive Symbiodinium and bacterial assemblages in the scleractinian coral Pocillopora damicornis sensu lato
Source: Microbiome. 2018 Feb 20;6:39. doi: 10.1186/s40168-018-0423-6 (PMC5819220; doi:10.1186/s40168-018-0423-6)
Supplement: Supplementary file 5 — Table S3. Bacterial OTU table with sequence tag counts per sample and taxonomic affiliation. (XLSX 49 kb) [file 40168_2018_423_MOESM5_ESM.xlsx]

## Sheet: data
SampleID	Chao1	Shannon
DJMI1	2438.77	1.94025
DJMI2	969.965	3.41566
DJMI3	669.133	2.59015
DJMI4	814.612	3.4389
DJMI5	810.797	3.50781
DJMI6	1141.48	3.444
DJMI7	1069.38	3.58203
DJMI8	153.403	2.62877
DJRK1	951.065	1.55955
DJRK2	756.908	2.0599
DJRK3	125.406	1.22332
DJRK4	714.047	1.78473
DJRK5	1000.74	1.1455
DJRK6	113.579	1.5999
DJRK7	875.975	0.773074
DJSB1	1043.51	0.78172
DJSB2	1921.23	0.95706
DJSB3	2509.49	0.773628
DJSB4	2122.17	0.945756
DJSB5	174.53	1.77282
DJSB6	394.938	1.8027
DJSB7	366.685	1.84268
DJSB8	105.836	0.4602
DJSB9	109.068	1.2613
DJSB10	173.162	1.2775
DJSB11	489.155	1.94987
DJSB12	372.005	2.28349
FPMP1	544.882	1.04075
FPMP2	510.38	0.960491
FPMP3	520.333	0.902118
FPMP4	172.913	1.44106
FPMP5	160.119	1.18168
FPMP6	155.491	0.378377
FPMT1	578.584	0.742623
FPMT2	1675.49	1.38827
FPMT3	2459.02	0.8203
FPMT4	1485.32	1.61949
FPMT5	1842.36	1.06289
FPRA1	1697.52	0.702082
FPRA2	646.326	2.07263
FPRA3	725.008	1.43164
FPRA4	653.008	3.27419
FPRA5	578.875	2.82164
FPRA6	866.696	3.17118
FPRA7	955.675	3.55492
FPRA8	832.333	3.69776
FPTT1	1342.45	2.84769
FPTT2	859.67	3.64276
FPTT3	1578.28	2.02071
FPTT4	1660.59	3.59927
FPTT5	1426.97	2.20464
FPTV1	1296.28	2.67175
FPTV2	584.721	3.5188
FPTV3	1083.9	3.78987
FPTV4	693.879	3.63812
FPTV5	1219.75	3.73298
FPTV6	1050.71	3.3708
FPTV7	981.91	3.70987
FPTV8	706.561	3.84246
FPTV9	668.4	3.62977
FPTP1	3833.07	0.679465
FPTP2	2958.29	0.683887
FPTP3	2589.63	0.750655
FPTP4	4048.84	0.682628
FPTP5	1638.88	0.71956
FPTP6	1475.38	1.86613
FPTP7	2255.25	0.62323
NCBS1	2268.34	0.644772
NCBS2	3001.63	0.600017
NCBS3	2702.73	0.490884
NCBS4	943.641	0.715742
NCBM1	3623.21	0.444651
NCBM2	1146.71	1.68203
NCBM3	2121.18	0.666582
NCBM4	425.231	1.38094
NCGD1	2679.71	0.62817
NCGD2	176.73	1.40992
NCGD3	3056.73	0.605263
NCGD4	974.478	1.87625
NCGD5	1587.68	1.17389
NCGD6	1224.01	1.59724
TWHO1	940.858	1.65316
TWHO2	632.385	1.91885
TWHO3	111.659	0.773572
TWHO4	1262.71	0.916021
TWOU1	564.148	1.0445
TWOU2	259.673	1.20617
TWOU3	1053.78	1.10579
TWOU4	951.663	1.20635
TWOU5	1760.21	1.38347
TWOU6	1171.97	1.85674
TWWA1	652.143	1.77884
TWWA2	94.5312	1.23792
TWWA3	768.024	2.16371

## Sheet: Chao1
KRUSKAL-WALLIS	Chi2	df	p-value
Chao1	36.2009	3	6.79061e-08
DUNN TEST	REGION 1	REGION 2	p-value
Chao1	DJ	FP	0.0854384
	DJ	NC	0.000364612
	FP	NC	1.63435e-08
	DJ	TW	0.782316
	FP	TW	0.0112602
	NC	TW	0.0642786

## Sheet: Shannon
KRUSKAL-WALLIS	Chi2	df	p-value
Shannon	58.8996	3	1.00998e-12
DUNN.TEST	REGION 1	REGION 2	p-value
Shannon	DJ	FP	1.53656e-13
	DJ	NC	1.30525e-05
	FP	NC	0.730145
	DJ	TW	0.000126901
	FP	TW	0.367658
	NC	TW	1
