# Supplementary material for: Thermal regime and host clade, rather than geography, drive Symbiodinium and bacterial assemblages in the scleractinian coral Pocillopora damicornis sensu lato
Source: Microbiome. 2018 Feb 20;6:39. doi: 10.1186/s40168-018-0423-6 (PMC5819220; doi:10.1186/s40168-018-0423-6)
Supplement: Supplementary file 6 — Table S4. Diversity indices calculated on bacterial diversity for each sample and statistical analyses of differences between regions. (XLSX 136 kb) [file 40168_2018_423_MOESM6_ESM.xlsx]

## Sheet: family
Family_ affiliation	Total nb of sequences	Nb seq DJ	Nb seq FP	Nb seq NC	Nb seq TW	% total	%DJ	%FP	%NC	%TW	Nb samples DJ	Nb samples FP	Nb samples NC	Nb samples TW	Total nb samples
Hahellaceae	4393703	576223	2941601	353596	522283	0.668714	0.333265	0.87379	0.494645	0.687195	27	40	14	13	94
Campylobacteraceae	436896	433122	141	3592	41	0.0664948	0.250501	4.18834e-05	0.00502484	5.39458e-05	25	34	13	12	84
Rhodobacteraceae	168427	42168	40301	23785	62173	0.0256343	0.0243884	0.0119712	0.0332728	0.0818042	25	36	11	9	81
Moraxellaceae	129959	21649	14996	67486	25828	0.0197795	0.012521	0.0044545	0.0944061	0.0339832	25	37	13	12	87
Comamonadaceae	104428	4187	59569	23468	17204	0.0158938	0.0024216	0.0176947	0.0328294	0.0226362	26	36	13	10	85
Sphingomonadaceae	91186	68015	4958	12	18201	0.0138784	0.0393373	0.00147275	1.67868e-05	0.023948	23	26	9	8	66
LWSR-14	85786	361	66018	19399	8	0.0130565	0.000208789	0.0196104	0.0271372	1.0526e-05	19	26	8	6	59
Caulobacteraceae	64184	25580	17931	13034	7639	0.00976869	0.0147945	0.00532633	0.0182332	0.010051	24	30	9	7	70
Vibrionaceae	59888	23447	2933	32052	1456	0.00911485	0.0135609	0.000871235	0.0448375	0.00191573	23	28	8	4	63
Flavobacteriaceae	42657	8880	3977	27002	2798	0.00649232	0.00513585	0.00118135	0.0377731	0.00368147	24	18	10	6	58
Alteromonadaceae	40563	3050	30517	3	6993	0.00617362	0.001764	0.00906494	4.1967e-06	0.00920105	18	26	3	5	52
FamilyI	35412	22350	4588	6949	1525	0.00538965	0.0129264	0.00136285	0.00972095	0.00200652	23	21	9	4	57
Oceanospirillaceae	34388	30354	4029	3	2	0.00523379	0.0175556	0.0011968	4.1967e-06	2.6315e-06	24	14	4	2	44
Colwelliaceae	34232	23680	612	6664	3276	0.00521005	0.0136956	0.000181792	0.00932226	0.0043104	25	17	8	3	53
Rhodospirillaceae	24004	2608	6703	12330	2363	0.00365337	0.00150837	0.0019911	0.0172484	0.00310912	18	18	5	4	45
Micrococcaceae	21932	14790	169	3	6970	0.00333801	0.00855397	5.02007e-05	4.1967e-06	0.00917079	19	7	3	3	32
Rickettsiales Incertae Sedis	21719	2086	19497	133	3	0.00330559	0.00120646	0.0057915	0.000186054	3.94725e-06	21	17	2	3	43
Rhodospirillales Incertae Sedis	21513	7945	9	13371	188	0.00327424	0.00459509	2.67341e-06	0.0187047	0.000247361	23	7	3	1	34
Pseudomonadaceae	20884	3768	16211	901	4	0.00317851	0.00217927	0.00481541	0.00126041	5.26301e-06	25	21	4	3	53
Chromatiaceae	20784	18996	1785	2	1	0.00316329	0.0109866	0.000530226	2.7978e-06	1.31575e-06	15	10	1	1	27
Pseudoalteromonadaceae	20047	4642	6902	225	8278	0.00305112	0.00268476	0.00205021	0.000314752	0.0108918	22	18	2	2	44
Porticoccaceae	19758	88	87	17317	2266	0.00300713	5.08959e-05	2.5843e-05	0.0242247	0.00298149	6	6	2	2	16
Simkaniaceae	17834	5266	2129	10436	3	0.0027143	0.00304565	0.00063241	0.0145989	3.94725e-06	22	16	5	3	46
Bdellovibrionaceae	17586	14253	506	0	2827	0.00267656	0.00824339	0.000150305	0	0.00371963	10	6	0	1	17
Xanthomonadales Incertae Sedis	17300	14109	3	2961	227	0.00263303	0.00816011	8.91137e-07	0.00414214	0.000298676	21	5	2	3	31
Helicobacteraceae	16713	8611	1668	5644	790	0.00254369	0.00498027	0.000495472	0.00789538	0.00103944	10	7	5	2	24
Burkholderiaceae	15639	15482	77	15	65	0.00238023	0.0089542	2.28725e-05	2.09835e-05	8.55238e-05	23	14	4	3	44
Anaplasmataceae	15620	8815	8	6796	1	0.00237734	0.00509826	2.37637e-06	0.00950692	1.31575e-06	15	6	3	1	25
Flammeovirgaceae	15359	13969	1358	31	1	0.00233761	0.00807914	0.000403388	4.33659e-05	1.31575e-06	22	9	3	1	35
Bradyrhizobiaceae	14845	4016	27	9448	1354	0.00225938	0.0023227	8.02023e-06	0.0132168	0.00178153	21	10	4	4	39
Phycisphaeraceae	13839	13454	385	0	0	0.00210627	0.00778128	0.000114363	0	0	21	9	1	0	31
Halomonadaceae	12568	10	4833	0	7725	0.00191283	5.78362e-06	0.00143562	0	0.0101642	5	11	0	2	18
Blattabacteriaceae	10746	5	8	10730	3	0.00163552	2.89181e-06	2.37637e-06	0.0150102	3.94725e-06	5	7	3	3	18
Methylobacteriaceae	10512	5974	1048	1883	1607	0.00159991	0.00345513	0.000311304	0.00263413	0.00211441	21	5	3	1	30
Phyllobacteriaceae	9534	2950	4698	1880	6	0.00145106	0.00170617	0.00139552	0.00262993	7.89451e-06	19	11	3	2	35
Planctomycetaceae	8461	5756	2704	0	1	0.00128775	0.00332905	0.000803211	0	1.31575e-06	22	6	1	1	30
Chitinophagaceae	7352	3453	2474	1128	297	0.00111896	0.00199708	0.000734891	0.00157796	0.000390778	24	10	3	3	40
Planococcaceae	6358	89	12	0	6257	0.000967677	5.14742e-05	3.56455e-06	0	0.00823266	5	6	0	4	15
Alcaligenaceae	6080	356	5	5719	0	0.000925365	0.000205897	1.48523e-06	0.0080003	0	6	6	2	0	14
Gemmatimonadaceae	5698	197	5501	0	0	0.000867226	0.000113937	0.00163405	0	0	2	1	1	0	4
Rickettsiaceae	5447	460	1221	3765	1	0.000829024	0.000266047	0.000362693	0.00526685	1.31575e-06	11	6	3	1	21
Halieaceae	5368	506	444	0	4418	0.000817	0.000292651	0.000131888	0	0.00581299	12	9	0	3	24
Enterobacteriaceae	5341	984	3949	157	251	0.000812891	0.000569108	0.00117303	0.000219627	0.000330254	8	4	3	3	18
Parvularculaceae	5151	112	5039	0	0	0.000783973	6.47765e-05	0.00149681	0	0	4	5	0	0	9
Spirochaetaceae	4983	582	3177	1224	0	0.000758404	0.000336607	0.000943714	0.00171225	0	11	7	2	0	20
Oxalobacteraceae	4860	1365	1215	1	2279	0.000739684	0.000789464	0.00036091	1.3989e-06	0.0029986	13	9	2	4	28
Nevskiaceae	4849	3939	2	0	908	0.000738009	0.00227817	5.94091e-07	0	0.0011947	20	4	1	1	26
AKIW1012	4829	4827	1	1	0	0.000734965	0.00279175	2.97046e-07	1.3989e-06	0	20	2	2	0	24
Polyangiaceae	4627	4627	0	0	0	0.000704221	0.00267608	0	0	0	19	2	1	0	22
Arenicellaceae	3958	35	13	2	3908	0.000602401	2.02427e-05	3.86159e-06	2.7978e-06	0.00514196	5	7	2	5	19
Lentisphaeraceae	3869	52	75	0	3742	0.000588855	3.00748e-05	2.22784e-05	0	0.00492354	4	3	0	1	8
Cryomorphaceae	3808	258	802	1447	1301	0.000579571	0.000149217	0.000238231	0.00202421	0.00171179	8	6	3	2	19
Thiotrichales Incertae Sedis	3291	197	3093	1	0	0.000500885	0.000113937	0.000918762	1.3989e-06	0	10	8	1	0	19
Streptococcaceae	3275	2313	1	961	0	0.000498449	0.00133775	2.97046e-07	0.00134434	0	14	1	2	0	17
Corynebacteriaceae	2967	2917	48	2	0	0.000451572	0.00168708	1.42582e-05	2.7978e-06	0	18	9	3	0	30
Oligoflexaceae	2945	68	2877	0	0	0.000448224	3.93286e-05	0.0008546	0	0	4	3	0	0	7
Parachlamydiaceae	2667	2667	0	0	0	0.000405913	0.00154249	0	0	0	17	2	1	0	20
Fusobacteriaceae	2586	2584	2	0	0	0.000393585	0.00149449	5.94091e-07	0	0	5	2	1	0	8
OM1 clade	2235	1211	1021	0	3	0.000340163	0.000700396	0.000303284	0	3.94725e-06	10	5	1	1	17
Thiotrichaceae	2225	478	2	0	1745	0.000338641	0.000276457	5.94091e-07	0	0.00229599	14	2	0	1	17
FamilyII	2219	602	0	0	1617	0.000337728	0.000348174	0	0	0.00212757	7	0	0	2	9
Actinomycetaceae	2196	718	1030	448	0	0.000334227	0.000415264	0.000305957	0.000626707	0	6	4	2	0	12
Erythrobacteraceae	1901	1209	301	391	0	0.000289329	0.00069924	8.94107e-05	0.000546969	0	11	6	1	0	18
Rhizobiales Incertae Sedis	1872	1871	0	1	0	0.000284915	0.00108212	0	1.3989e-06	0	16	1	2	0	19
Cytophagaceae	1803	1701	101	0	1	0.000274413	0.000983794	3.00016e-05	0	1.31575e-06	12	2	1	1	16
JTB255 marine benthic group	1782	131	715	0	936	0.000271217	7.57654e-05	0.000212388	0	0.00123154	6	6	0	1	13
Rhodocyclaceae	1772	46	0	0	1726	0.000269695	2.66047e-05	0	0	0.00227099	4	0	0	1	5
Microbacteriaceae	1757	1178	0	0	579	0.000267412	0.00068131	0	0	0.00076182	16	2	1	1	20
SAR116 clade	1741	47	10	1	1683	0.000264977	2.7183e-05	2.97046e-06	1.3989e-06	0.00221441	3	3	1	1	8
Nocardioidaceae	1633	1633	0	0	0	0.00024854	0.000944465	0	0	0	16	0	1	0	17
Sphingobacteriaceae	1495	276	1	1218	0	0.000227536	0.000159628	2.97046e-07	0.00170386	0	4	1	1	0	6
Staphylococcaceae	1446	1383	22	41	0	0.000220079	0.000799875	6.535e-06	5.73549e-05	0	15	0	2	0	17
GR-WP33-58	1433	136	1296	1	0	0.0002181	7.86572e-05	0.000384971	1.3989e-06	0	6	3	1	0	10
Pasteurellaceae	1388	1388	0	0	0	0.000211251	0.000802766	0	0	0	7	0	1	0	8
Family XI	1339	723	0	0	616	0.000203793	0.000418156	0	0	0.000810503	8	1	0	1	10
NS11-12 marine group	1307	1	1306	0	0	0.000198923	5.78362e-07	0.000387942	0	0	1	1	0	0	2
Kordiimonadaceae	1283	136	1147	0	0	0.00019527	7.86572e-05	0.000340711	0	0	2	3	0	0	5
Neisseriaceae	1280	1278	2	0	0	0.000194814	0.000739147	5.94091e-07	0	0	8	1	1	0	10
Beijerinckiaceae	1206	1205	1	0	0	0.000183551	0.000696926	2.97046e-07	0	0	16	2	1	0	19
Saprospiraceae	1195	957	238	0	0	0.000181877	0.000553492	7.06969e-05	0	0	10	7	0	0	17
Sphingomonadales Incertae Sedis	1157	1	1	1154	1	0.000176093	5.78362e-07	2.97046e-07	0.00161433	1.31575e-06	1	1	1	1	4
1G93	1130	0	0	1129	1	0.000171984	0	0	0.00157936	1.31575e-06	0	0	1	1	2
Rhodobiaceae	1092	42	96	0	954	0.000166201	2.42912e-05	2.85164e-05	0	0.00125523	3	4	0	1	8
Porphyromonadaceae	1081	1073	8	0	0	0.000164526	0.000620582	2.37637e-06	0	0	6	1	0	0	7
Legionellaceae	1060	1037	23	0	0	0.00016133	0.000599761	6.83205e-06	0	0	14	6	1	0	21
Xanthomonadaceae	1051	1049	2	0	0	0.00015996	0.000606702	5.94091e-07	0	0	16	2	1	0	19
Verrucomicrobiaceae	1031	273	158	0	600	0.000156916	0.000157893	4.69332e-05	0	0.000789451	6	2	0	1	9
Spongiibacteraceae	1027	24	1003	0	0	0.000156308	1.38807e-05	0.000297937	0	0	2	4	0	0	6
Hyphomonadaceae	1011	907	104	0	0	0.000153872	0.000524574	3.08927e-05	0	0	6	3	0	0	9
env.OPS 17	980	980	0	0	0	0.000149154	0.000566795	0	0	0	11	1	1	0	13
Bacteriovoracaceae	924	888	36	0	0	0.000140631	0.000513585	1.06936e-05	0	0	10	3	0	0	13
Cellvibrionaceae	902	494	408	0	0	0.000137283	0.000285711	0.000121195	0	0	8	5	0	0	13
SAR86 clade	883	197	4	682	0	0.000134391	0.000113937	1.18818e-06	0.000954049	0	7	1	1	0	9
Erysipelotrichaceae	872	81	791	0	0	0.000132717	4.68473e-05	0.000234963	0	0	2	2	0	0	4
Solimonadaceae	858	858	0	0	0	0.000130586	0.000496235	0	0	0	15	0	0	0	15
Family X	831	0	0	0	831	0.000126477	0	0	0	0.00109339	0	0	0	2	2
Peptostreptococcaceae	776	217	559	0	0	0.000118106	0.000125505	0.000166049	0	0	2	3	0	0	5
Pseudonocardiaceae	771	771	0	0	0	0.000117345	0.000445917	0	0	0	10	0	0	0	10
P3OB-42	762	761	0	1	0	0.000115975	0.000440133	0	1.3989e-06	0	5	0	1	0	6
Puniceicoccaceae	762	35	727	0	0	0.000115975	2.02427e-05	0.000215952	0	0	2	3	0	0	5
Nitrosomonadaceae	734	734	0	0	0	0.000111714	0.000424518	0	0	0	10	1	0	0	11
Propionibacteriaceae	733	304	420	0	9	0.000111561	0.000175822	0.000124759	0	1.18418e-05	9	4	1	1	15
Haliangiaceae	718	553	165	0	0	0.000109278	0.000319834	4.90125e-05	0	0	10	1	0	0	11
Hyphomicrobiaceae	718	666	52	0	0	0.000109278	0.000385189	1.54464e-05	0	0	10	3	0	0	13
BD2-7	708	12	651	0	45	0.000107756	6.94034e-06	0.000193377	0	5.92088e-05	2	2	0	1	5
Shewanellaceae	665	665	0	0	0	0.000101212	0.000384611	0	0	0	10	0	0	0	10
Bacillaceae	646	169	0	0	477	9.83201e-05	9.77432e-05	0	0	0.000627613	4	1	0	4	9
Leptospiraceae	583	582	0	1	0	8.87316e-05	0.000336607	0	1.3989e-06	0	10	1	1	0	12
E12-CR02-full	578	4	574	0	0	8.79706e-05	2.31345e-06	0.000170504	0	0	1	1	0	0	2
Geodermatophilaceae	549	549	0	0	0	8.35568e-05	0.000317521	0	0	0	9	0	0	0	9
Clostridiaceae 1	495	490	0	5	0	7.53381e-05	0.000283397	0	6.99449e-06	0	7	0	2	0	9
Sva0996 marine group	491	84	407	0	0	7.47293e-05	4.85824e-05	0.000120898	0	0	4	2	0	0	6
Nannocystaceae	487	352	46	89	0	7.41206e-05	0.000203583	1.36641e-05	0.000124502	0	5	1	2	0	8
Aerococcaceae	486	486	0	0	0	7.39684e-05	0.000281084	0	0	0	3	1	0	0	4
Acidobacteriaceae (Subgroup 1)	466	466	0	0	0	7.09244e-05	0.000269517	0	0	0	8	0	0	0	8
Acetobacteraceae	462	462	0	0	0	7.03156e-05	0.000267203	0	0	0	5	0	0	0	5
OM182 clade	462	161	301	0	0	7.03156e-05	9.31163e-05	8.94107e-05	0	0	3	4	0	0	7
DEV007	447	116	331	0	0	6.80326e-05	6.709e-05	9.83221e-05	0	0	6	3	0	0	9
Desulfobacteraceae	443	25	417	1	0	6.74238e-05	1.4459e-05	0.000123868	1.3989e-06	0	2	3	1	0	6
Aeromonadaceae	435	394	41	0	0	6.62062e-05	0.000227875	1.21789e-05	0	0	6	6	0	0	12
Lactobacillaceae	424	401	23	0	0	6.45321e-05	0.000231923	6.83205e-06	0	0	3	1	0	0	4
Prevotellaceae	418	418	0	0	0	6.36189e-05	0.000241755	0	0	0	6	1	0	0	7
Ruminococcaceae	416	416	0	0	0	6.33145e-05	0.000240599	0	0	0	10	0	0	0	10
I-10	377	376	1	0	0	5.73787e-05	0.000217464	2.97046e-07	0	0	1	2	0	0	3
Rhizobiaceae	361	361	0	0	0	5.49436e-05	0.000208789	0	0	0	4	0	0	0	4
CA002	354	14	340	0	0	5.38782e-05	8.09707e-06	0.000100996	0	0	2	2	0	0	4
Sandaracinaceae	348	273	75	0	0	5.2965e-05	0.000157893	2.22784e-05	0	0	4	1	0	0	5
Rubritaleaceae	346	267	79	0	0	5.26606e-05	0.000154423	2.34666e-05	0	0	4	1	1	0	6
Promicromonosporaceae	334	334	0	0	0	5.08342e-05	0.000193173	0	0	0	2	0	0	0	2
Aurantimonadaceae	316	316	0	0	0	4.80947e-05	0.000182762	0	0	0	4	0	0	0	4
NS9 marine group	294	258	0	36	0	4.47463e-05	0.000149217	0	5.03604e-05	0	6	0	2	0	8
Carnobacteriaceae	283	225	58	0	0	4.30721e-05	0.000130131	1.72286e-05	0	0	7	2	1	0	10
Phaselicystidaceae	282	282	0	0	0	4.29199e-05	0.000163098	0	0	0	7	0	0	0	7
Xanthobacteraceae	278	278	0	0	0	4.23111e-05	0.000160785	0	0	0	1	2	0	0	3
Veillonellaceae	271	271	0	0	0	4.12457e-05	0.000156736	0	0	0	2	0	0	0	2
Oleiphilaceae	252	232	18	2	0	3.8354e-05	0.00013418	5.34682e-06	2.7978e-06	0	8	2	1	0	11
Francisellaceae	225	88	10	126	1	3.42446e-05	5.08959e-05	2.97046e-06	0.000176261	1.31575e-06	3	1	1	1	6
ABS-19	223	223	0	0	0	3.39402e-05	0.000128975	0	0	0	4	0	0	0	4
Desulfovibrionaceae	218	118	100	0	0	3.31792e-05	6.82467e-05	2.97046e-05	0	0	2	0	0	0	2
Family XII	207	76	131	0	0	3.1505e-05	4.39555e-05	3.8913e-05	0	0	3	3	0	0	6
Caldilineaceae	205	0	205	0	0	3.12006e-05	0	6.08944e-05	0	0	0	2	0	0	2
S25-593	205	8	0	0	197	3.12006e-05	4.6269e-06	0	0	0.000259203	1	0	0	1	2
Moritellaceae	195	195	0	0	0	2.96787e-05	0.000112781	0	0	0	3	0	1	0	4
Iamiaceae	194	194	0	0	0	2.95265e-05	0.000112202	0	0	0	1	0	0	0	1
Coxiellaceae	193	143	34	16	0	2.93743e-05	8.27058e-05	1.00996e-05	2.23824e-05	0	4	3	1	0	8
Lachnospiraceae	187	179	8	0	0	2.84611e-05	0.000103527	2.37637e-06	0	0	9	1	0	0	10
Nocardiaceae	186	179	7	0	0	2.83089e-05	0.000103527	2.07932e-06	0	0	3	1	0	0	4
DSSF69	163	163	0	0	0	2.48083e-05	9.4273e-05	0	0	0	1	0	0	0	1
Marinilabiaceae	162	149	13	0	0	2.46561e-05	8.61759e-05	3.86159e-06	0	0	6	1	0	0	7
Ectothiorhodospiraceae	155	28	127	0	0	2.35907e-05	1.61941e-05	3.77248e-05	0	0	3	2	0	0	5
Dermabacteraceae	146	146	0	0	0	2.22209e-05	8.44408e-05	0	0	0	2	0	0	0	2
Mycobacteriaceae	146	146	0	0	0	2.22209e-05	8.44408e-05	0	0	0	4	0	1	0	5
Psychromonadaceae	137	137	0	0	0	2.08512e-05	7.92356e-05	0	0	0	2	0	0	0	2
Hydrogenophilaceae	128	128	0	0	0	1.94814e-05	7.40303e-05	0	0	0	4	0	0	0	4
MBAE14	122	120	0	2	0	1.85682e-05	6.94034e-05	0	2.7978e-06	0	0	1	1	0	2
Surface 1	121	12	0	98	11	1.8416e-05	6.94034e-06	0	0.000137092	1.44733e-05	3	0	1	1	5
Desulfobulbaceae	111	54	57	0	0	1.6894e-05	3.12315e-05	1.69316e-05	0	0	4	2	0	0	6
Family Incertae Sedis	110	59	51	0	0	1.67418e-05	3.41234e-05	1.51493e-05	0	0	3	3	0	0	6
Nitrospinaceae	108	0	108	0	0	1.64374e-05	0	3.20809e-05	0	0	0	1	0	0	1
Acidimicrobiaceae	106	106	0	0	0	1.6133e-05	6.13064e-05	0	0	0	4	0	0	0	4
Salinisphaeraceae	102	0	102	0	0	1.55242e-05	0	3.02987e-05	0	0	0	1	0	0	1
Eubacteriaceae	100	100	0	0	0	1.52198e-05	5.78362e-05	0	0	0	2	0	0	0	2
Granulosicoccaceae	95	31	64	0	0	1.44588e-05	1.79292e-05	1.90109e-05	0	0	1	1	0	0	2
PAUC43f marine benthic group	92	5	87	0	0	1.40022e-05	2.89181e-06	2.5843e-05	0	0	1	1	0	0	2
mitochondria	91	82	9	0	0	1.385e-05	4.74257e-05	2.67341e-06	0	0	5	1	0	0	6
Micromonosporaceae	87	87	0	0	0	1.32412e-05	5.03175e-05	0	0	0	1	0	1	0	2
Kazan-2B-17	84	84	0	0	0	1.27847e-05	4.85824e-05	0	0	0	1	0	0	0	1
PAUC26f	72	0	72	0	0	1.09583e-05	0	2.13873e-05	0	0	0	1	0	0	1
Deinococcaceae	71	71	0	0	0	1.08061e-05	4.10637e-05	0	0	0	1	0	0	0	1
IheB3-7	68	0	68	0	0	1.03495e-05	0	2.01991e-05	0	0	0	1	0	0	1
Intrasporangiaceae	62	62	0	0	0	9.43629e-06	3.58584e-05	0	0	0	3	0	0	0	3
Patulibacteraceae	59	59	0	0	0	8.9797e-06	3.41234e-05	0	0	0	1	0	0	0	1
Draconibacteriaceae	57	57	0	0	0	8.6753e-06	3.29666e-05	0	0	0	1	0	0	0	1
Rhodothermaceae	56	56	0	0	0	8.5231e-06	3.23883e-05	0	0	0	5	0	0	0	5
Alcanivoracaceae	55	20	34	0	1	8.3709e-06	1.15672e-05	1.00996e-05	0	1.31575e-06	3	4	0	1	8
Surface 2	51	4	0	47	0	7.76211e-06	2.31345e-06	0	6.57482e-05	0	1	0	1	0	2
Sva0725	49	37	12	0	0	7.45772e-06	2.13994e-05	3.56455e-06	0	0	3	1	0	0	4
AKIW852	47	47	0	0	0	7.15332e-06	2.7183e-05	0	0	0	12	1	0	0	13
Anaerolineaceae	46	46	0	0	0	7.00112e-06	2.66047e-05	0	0	0	3	0	0	0	3
Entomoplasmatales Incertae Sedis	43	0	43	0	0	6.54453e-06	0	1.2773e-05	0	0	0	2	0	0	2
BIrii41	42	23	19	0	0	6.39233e-06	1.33023e-05	5.64387e-06	0	0	1	1	0	0	2
MNC12	41	41	0	0	0	6.24013e-06	2.37128e-05	0	0	0	1	0	0	0	1
SS1-B-06-26	39	12	27	0	0	5.93573e-06	6.94034e-06	8.02023e-06	0	0	1	2	0	0	3
Acidaminococcaceae	38	38	0	0	0	5.78353e-06	2.19778e-05	0	0	0	2	0	0	0	2
Cellulomonadaceae	36	36	0	0	0	5.47914e-06	2.0821e-05	0	0	0	2	0	0	0	2
Chloroflexaceae	34	34	0	0	0	5.17474e-06	1.96643e-05	0	0	0	1	0	0	0	1
ZD0405	34	34	0	0	0	5.17474e-06	1.96643e-05	0	0	0	1	0	0	0	1
Fibrobacteraceae	30	30	0	0	0	4.56595e-06	1.73509e-05	0	0	0	2	0	0	0	2
Holosporaceae	25	25	0	0	0	3.80496e-06	1.4459e-05	0	0	0	1	0	0	0	1
Nitrospiraceae	25	5	20	0	0	3.80496e-06	2.89181e-06	5.94091e-06	0	0	1	1	0	0	2
Blfdi19	23	23	0	0	0	3.50056e-06	1.33023e-05	0	0	0	2	0	0	0	2
Brevibacteriaceae	22	22	0	0	0	3.34836e-06	1.2724e-05	0	0	0	4	0	0	0	4
Ferrimonadaceae	22	22	0	0	0	3.34836e-06	1.2724e-05	0	0	0	1	0	0	0	1
Piscirickettsiaceae	20	0	20	0	0	3.04397e-06	0	5.94091e-06	0	0	0	1	0	0	1
Syntrophobacteraceae	20	0	20	0	0	3.04397e-06	0	5.94091e-06	0	0	0	1	0	0	1
Desulfurellaceae	19	0	19	0	0	2.89177e-06	0	5.64387e-06	0	0	0	1	0	0	1
SWB04	18	17	1	0	0	2.73957e-06	9.83215e-06	2.97046e-07	0	0	1	1	0	0	2
SM2D12	17	0	17	0	0	2.58737e-06	0	5.04978e-06	0	0	0	1	0	0	1
JG34-KF-161	16	16	0	0	0	2.43517e-06	9.25379e-06	0	0	0	1	0	0	0	1
Kineosporiaceae	16	16	0	0	0	2.43517e-06	9.25379e-06	0	0	0	2	0	0	0	2
Desulfarculaceae	14	14	0	0	0	2.13078e-06	8.09707e-06	0	0	0	1	0	0	0	1
EV818SWSAP88	13	13	0	0	0	1.97858e-06	7.51871e-06	0	0	0	1	0	0	0	1
Mycoplasmataceae	11	11	0	0	0	1.67418e-06	6.36198e-06	0	0	0	2	0	0	0	2
Sva1033	10	0	10	0	0	1.52198e-06	0	2.97046e-06	0	0	0	1	0	0	1
Geobacteraceae	9	0	9	0	0	1.36978e-06	0	2.67341e-06	0	0	0	1	0	0	1
SHWN-night2	9	9	0	0	0	1.36978e-06	5.20526e-06	0	0	0	1	0	0	0	1
bacteriap25	8	8	0	0	0	1.21759e-06	4.6269e-06	0	0	0	1	0	0	0	1
Litoricolaceae	8	8	0	0	0	1.21759e-06	4.6269e-06	0	0	0	1	0	0	0	1
TK85	8	8	0	0	0	1.21759e-06	4.6269e-06	0	0	0	1	0	0	0	1
Ellin6055	7	7	0	0	0	1.06539e-06	4.04853e-06	0	0	0	1	0	0	0	1
Streptomycetaceae	7	7	0	0	0	1.06539e-06	4.04853e-06	0	0	0	1	0	0	0	1
NS7 marine group	6	6	0	0	0	9.1319e-07	3.47017e-06	0	0	0	2	0	0	0	2
Rubrobacteriaceae	6	6	0	0	0	9.1319e-07	3.47017e-06	0	0	0	1	0	0	0	1
Nakamurellaceae	5	5	0	0	0	7.60991e-07	2.89181e-06	0	0	0	1	1	0	0	2
WCHB1-69	5	5	0	0	0	7.60991e-07	2.89181e-06	0	0	0	1	0	0	0	1
Acanthopleuribacteraceae	4	2	2	0	0	6.08793e-07	1.15672e-06	5.94091e-07	0	0	1	1	0	0	2
DA111	4	4	0	0	0	6.08793e-07	2.31345e-06	0	0	0	1	0	0	0	1
Frankiaceae	4	4	0	0	0	6.08793e-07	2.31345e-06	0	0	0	1	0	0	0	1
Temperatibacteraceae	4	4	0	0	0	6.08793e-07	2.31345e-06	0	0	0	1	0	0	0	1
Thermaceae	4	4	0	0	0	6.08793e-07	2.31345e-06	0	0	0	1	0	0	0	1
A0839	3	3	0	0	0	4.56595e-07	1.73509e-06	0	0	0	1	0	0	0	1
64K2	2	0	2	0	0	3.04397e-07	0	5.94091e-07	0	0	0	1	0	0	1
alphaI cluster	2	0	0	2	0	3.04397e-07	0	0	2.7978e-06	0	0	0	1	0	1
Mariprofundaceae	2	2	0	0	0	3.04397e-07	1.15672e-06	0	0	0	1	0	0	0	1
MN 122.2a	2	0	2	0	0	3.04397e-07	0	5.94091e-07	0	0	0	1	0	0	1
SJA-28	2	2	0	0	0	3.04397e-07	1.15672e-06	0	0	0	1	0	0	0	1
Idiomarinaceae	0	0	0	0	0	0	0	0	0	0	0	0	0	0	0
unknown family	205480	132804	42590	20803	9283	0.0312737	0.0768088	0.0126512	0.0291013	0.0122141	26	38	13	10	87
Multi-affiliation	97517	68953	14337	2994	11233	0.0148419	0.0398798	0.00425874	0.0041883	0.0147798	24	33	11	8	76

## Sheet: genus
Genus_affiliation	Total nb of sequences	Nb seq DJ	Nb seq FP	Nb seq NC	Nb seq TW	% total	%DJ	%FP	%NC	%TW	Nb samples DJ	Nb samples FP	Nb samples NC	Nb samples TW	Total nb samples
Endozoicomonas	4393694	576214	2941601	353596	522283	0.668713	0.33326	0.87379	0.494645	0.687195	27	40	14	13	94
Arcobacter	436865	433091	141	3592	41	0.0664901	0.250483	4.18834e-05	0.00502484	5.39458e-05	27	33	12	12	84
Acinetobacter	122141	16718	12117	67486	25820	0.0185896	0.00966906	0.0035993	0.0944061	0.0339727	26	35	13	12	86
Sphingomonas	62703	43406	4944	10	14343	0.00954329	0.0251044	0.00146859	1.3989e-05	0.0188718	25	21	7	4	57
Rhodothalassium	52022	7	21	5	51989	0.00791766	4.04853e-06	6.23796e-06	6.99449e-06	0.0684046	7	16	3	5	31
Photobacterium	34900	3016	792	31090	2	0.00531172	0.00174434	0.00023526	0.0434918	2.6315e-06	20	18	4	2	44
Neptunomonas	27907	27897	7	2	1	0.0042474	0.0161346	2.07932e-06	2.7978e-06	1.31575e-06	26	5	2	1	34
Colwellia	26134	23332	7	3	2792	0.00397755	0.0134943	2.07932e-06	4.1967e-06	0.00367358	27	5	3	2	37
Maritimimonas	24969	9	11	22887	2062	0.00380024	5.20526e-06	3.2675e-06	0.0320166	0.00271308	6	8	8	2	24
Thalassobius	21888	140	1359	20388	1	0.00333132	8.09707e-05	0.000403685	0.0285207	1.31575e-06	10	14	5	1	30
Pseudomonas	20861	3745	16211	901	4	0.00317501	0.00216597	0.00481541	0.00126041	5.26301e-06	25	22	3	3	53
Candidatus Lariskella	20351	729	19486	133	3	0.00309739	0.000421626	0.00578823	0.000186054	3.94725e-06	8	16	1	3	28
Vibrio	19534	15025	2095	960	1454	0.00297304	0.00868989	0.000622311	0.00134294	0.0019131	26	16	4	2	48
Rheinheimera	18969	18960	6	2	1	0.00288705	0.0109657	1.78227e-06	2.7978e-06	1.31575e-06	16	6	1	1	24
Porticoccus	17324	2	4	17317	1	0.00263668	1.15672e-06	1.18818e-06	0.0242247	1.31575e-06	2	4	2	1	9
Bdellovibrio	17278	13952	499	0	2827	0.00262968	0.00806931	0.000148226	0	0.00371963	6	6	0	1	13
Acidibacter	17075	14109	3	2961	2	0.00259879	0.00816011	8.91137e-07	0.00414214	2.6315e-06	24	3	1	2	30
Pseudophaeobacter	15868	15862	5	0	1	0.00241508	0.00917398	1.48523e-06	0	1.31575e-06	26	4	0	1	31
Acidovorax	15171	115	6119	1290	7647	0.002309	6.65116e-05	0.00181762	0.00180458	0.0100616	8	18	2	3	31
Bradyrhizobium	14740	3913	26	9447	1354	0.0022434	0.00226313	7.72319e-06	0.0132154	0.00178153	23	9	2	4	38
Simkania	14337	1912	1986	10436	3	0.00218207	0.00110583	0.000589933	0.0145989	3.94725e-06	9	16	4	3	32
Candidatus Amoebophilus	13625	13590	4	30	1	0.0020737	0.00785994	1.18818e-06	4.1967e-05	1.31575e-06	23	4	1	1	29
Candidatus Alysiosphaera	13379	1	8	13370	0	0.00203626	5.78362e-07	2.37637e-06	0.0187033	0	1	5	1	0	7
Ralstonia	13273	13119	75	15	64	0.00202013	0.00758753	2.22784e-05	2.09835e-05	8.42081e-05	24	11	3	2	40
Halomonas	12560	4	4831	0	7725	0.00191161	2.31345e-06	0.00143503	0	0.0101642	4	11	0	2	17
Phycisphaera	12401	12026	375	0	0	0.00188741	0.00695538	0.000111392	0	0	20	8	0	0	28
Synechococcus	11200	9588	88	20	1504	0.00170462	0.00554533	2.614e-05	2.7978e-05	0.00197889	21	9	5	3	38
pt46	10746	5	8	10730	3	0.00163552	2.89181e-06	2.37637e-06	0.0150102	3.94725e-06	5	7	3	3	18
Methylobacterium	10512	5974	1048	1883	1607	0.00159991	0.00345513	0.000311304	0.00263413	0.00211441	24	3	2	1	30
Paracocccus	8928	5811	2206	413	498	0.00135883	0.00336086	0.000655283	0.000577745	0.000655244	17	10	3	3	33
Candidatus Xenohaliotis	8811	8809	1	0	1	0.00134102	0.00509479	2.97046e-07	0	1.31575e-06	10	1	0	1	12
Sulfuricurvum	8543	568	1556	5631	788	0.00130023	0.00032851	0.000462203	0.0078772	0.00103681	7	5	3	1	16
Pseudorhodoferax	8153	2	7902	249	0	0.00124087	1.15672e-06	0.00234725	0.000348326	0	2	2	1	0	5
Reyranella	8128	7938	1	1	188	0.00123707	0.00459104	2.97046e-07	1.3989e-06	0.000247361	25	1	1	1	28
Thalassotalea	8085	338	602	6661	484	0.00123052	0.000195486	0.000178821	0.00931806	0.000636824	12	12	5	1	30
Rothia	7048	7048	0	0	0	0.00107269	0.0040763	0	0	0	17	0	0	0	17
Alishewanella	6997	3	3	0	6991	0.00106493	1.73509e-06	8.91137e-07	0	0.00919842	3	3	0	3	9
Neorickettsia	6809	6	7	6796	0	0.00103632	3.47017e-06	2.07932e-06	0.00950692	0	5	7	2	0	14
Bryobacter	6232	6230	2	0	0	0.0009485	0.0036032	5.94091e-07	0	0	24	2	0	0	26
Pseudoalteromonas	5930	2454	2334	0	1142	0.000902536	0.0014193	0.000693305	0	0.00150259	17	12	0	2	31
Aminobacter	5244	779	4463	1	1	0.000798128	0.000450544	0.00132571	1.3989e-06	1.31575e-06	14	3	1	1	19
Parvularcula	5151	112	5039	0	0	0.000783973	6.47765e-05	0.00149681	0	0	5	4	0	0	9
Nevskia	4849	3939	2	0	908	0.000738009	0.00227817	5.94091e-07	0	0.0011947	23	2	0	1	26
Sorangium	4627	4627	0	0	0	0.000704221	0.00267608	0	0	0	22	0	0	0	22
OM60(NOR5) clade	4505	67	20	0	4418	0.000685653	3.87503e-05	5.94091e-06	0	0.00581299	5	6	0	3	14
Marinovum	4368	81	4285	1	1	0.000664802	4.68473e-05	0.00127284	1.3989e-06	1.31575e-06	2	6	1	1	10
Fodinicurvata	4201	9	4190	1	1	0.000639385	5.20526e-06	0.00124462	1.3989e-06	1.31575e-06	2	1	1	1	5
Arenicella	3952	35	7	2	3908	0.000601488	2.02427e-05	2.07932e-06	2.7978e-06	0.00514196	4	7	2	5	18
Sphingobium	3884	25	3	1	3855	0.000591138	1.4459e-05	8.91137e-07	1.3989e-06	0.00507222	2	3	1	2	8
Lentisphaera	3869	52	75	0	3742	0.000588855	3.00748e-05	2.22784e-05	0	0.00492354	4	3	0	1	8
Flavobacterium	3696	279	215	3201	1	0.000562525	0.000161363	6.38648e-05	0.00447788	1.31575e-06	6	2	3	1	12
Agaribacter	3688	409	3279	0	0	0.000561307	0.00023655	0.000974013	0	0	6	5	0	0	11
Caedibacter	3277	189	3087	1	0	0.000498754	0.00010931	0.00091698	1.3989e-06	0	7	10	1	0	18
Pseudofulvibacter	3055	3052	1	1	1	0.000464966	0.00176516	2.97046e-07	1.3989e-06	1.31575e-06	23	1	1	1	26
Prochlorothrix	3038	1	3033	3	1	0.000462378	5.78362e-07	0.000900939	4.1967e-06	1.31575e-06	1	4	3	1	9
Cronobacter	3023	0	3022	0	1	0.000460095	0	0.000897672	0	1.31575e-06	0	3	0	1	4
Neptuniibacter	2944	141	2801	1	1	0.000448072	8.1549e-05	0.000832025	1.3989e-06	1.31575e-06	4	3	1	1	9
Kocuria	2918	1390	56	2	1470	0.000444115	0.000803923	1.66346e-05	2.7978e-06	0.00193415	12	1	2	2	17
Corynebacterium 1	2814	2801	11	2	0	0.000428286	0.00161999	3.2675e-06	2.7978e-06	0	19	7	2	0	28
Novosphingobium	2796	2795	1	0	0	0.000425546	0.00161652	2.97046e-07	0	0	20	1	0	0	21
Salinimonas	2758	2	2755	1	0	0.000419763	1.15672e-06	0.000818361	1.3989e-06	0	2	5	1	0	8
Neochlamydia	2593	2593	0	0	0	0.00039465	0.00149969	0	0	0	20	0	0	0	20
Algicola	2572	892	1680	0	0	0.000391454	0.000515899	0.000499037	0	0	7	6	0	0	13
Cetobacterium	2546	2544	2	0	0	0.000387497	0.00147135	5.94091e-07	0	0	6	1	0	0	7
Streptococcus	2268	2256	1	11	0	0.000345186	0.00130478	2.97046e-07	1.53879e-05	0	15	1	1	0	17
SAR92 clade	2266	0	1	0	2265	0.000344881	0	2.97046e-07	0	0.00298018	0	1	0	1	2
Undibacterium	2190	8	191	1	1990	0.000333314	4.6269e-06	5.67357e-05	1.3989e-06	0.00261835	1	5	1	3	10
Pseudovibrio	2110	2	2108	0	0	0.000321138	1.15672e-06	0.000626172	0	0	2	4	0	0	6
Sphaerotilus	2090	0	2088	2	0	0.000318094	0	0.000620231	2.7978e-06	0	0	2	2	0	4
Sediminibacterium	2050	774	1276	0	0	0.000312006	0.000447652	0.00037903	0	0	16	1	0	0	17
Blastopirellula	1993	585	1408	0	0	0.000303331	0.000338342	0.00041824	0	0	6	4	0	0	10
Cupriavidus	1942	1940	1	0	1	0.000295569	0.00112202	2.97046e-07	0	1.31575e-06	20	1	0	1	22
Asticcacaulis	1875	2	1873	0	0	0.000285372	1.15672e-06	0.000556366	0	0	2	3	0	0	5
Rhizomicrobium	1872	1871	0	1	0	0.000284915	0.00108212	0	1.3989e-06	0	18	0	1	0	19
Pleurocapsa	1830	213	0	0	1617	0.000278523	0.000123191	0	0	0.00212757	6	0	0	2	8
Ruegeria	1782	315	1466	1	0	0.000271217	0.000182184	0.000435469	1.3989e-06	0	7	4	1	0	12
Actinomyces	1750	718	1030	2	0	0.000266347	0.000415264	0.000305957	2.7978e-06	0	7	3	2	0	12
Azoarcus	1727	1	0	0	1726	0.000262846	5.78362e-07	0	0	0.00227099	1	0	0	1	2
Planctomyces	1720	856	864	0	0	0.000261781	0.000495078	0.000256647	0	0	8	3	0	0	11
Psychrobacter	1594	1510	83	0	1	0.000242604	0.000873327	2.46548e-05	0	1.31575e-06	13	5	0	1	19
Owenweeksia	1520	94	124	1	1301	0.000231341	5.4366e-05	3.68337e-05	1.3989e-06	0.00171179	2	4	1	2	9
Halochromatium	1494	0	1494	0	0	0.000227384	0	0.000443786	0	0	0	1	0	0	1
Staphylococcus	1446	1383	22	41	0	0.000220079	0.000799875	6.535e-06	5.73549e-05	0	15	1	1	0	17
Salinirepens	1440	5	0	1435	0	0.000219166	2.89181e-06	0	0.00200742	0	1	0	1	0	2
Roseobacter clade NAC11-7 lineage	1403	1402	1	0	0	0.000213534	0.000810863	2.97046e-07	0	0	7	1	0	0	8
Muricauda	1392	472	8	912	0	0.00021186	0.000272987	2.37637e-06	0.0012758	0	5	5	1	0	11
Rubripirellula	1385	1385	0	0	0	0.000210795	0.000801031	0	0	0	13	0	0	0	13
Haemophilus	1375	1375	0	0	0	0.000209273	0.000795248	0	0	0	7	0	0	0	7
Roseobacter clade CHAB-I-5 lineage	1357	1356	1	0	0	0.000206533	0.000784259	2.97046e-07	0	0	3	1	0	0	4
Amphritea	1321	1320	1	0	0	0.000201054	0.000763438	2.97046e-07	0	0	18	1	0	0	19
Kordiimonas	1283	136	1147	0	0	0.00019527	7.86572e-05	0.000340711	0	0	2	3	0	0	5
Olleya	1281	1281	0	0	0	0.000194966	0.000740882	0	0	0	21	0	0	0	21
Massilia	1253	1236	17	0	0	0.000190704	0.000714855	5.04978e-06	0	0	10	4	0	0	14
Candidatus Odyssella	1247	1247	0	0	0	0.000189791	0.000721217	0	0	0	21	0	0	0	21
Candidatus Rhabdochlamydia	1223	1223	0	0	0	0.000186138	0.000707337	0	0	0	18	0	0	0	18
Nubsella	1220	1	1	1218	0	0.000185682	5.78362e-07	2.97046e-07	0.00170386	0	1	1	1	0	3
Candidatus Actinomarina	1205	1202	0	0	3	0.000183399	0.000695191	0	0	3.94725e-06	11	0	0	1	12
Aquabacterium	1188	1183	2	3	0	0.000180812	0.000684202	5.94091e-07	4.1967e-06	0	9	1	1	0	11
Neisseria	1172	1172	0	0	0	0.000178376	0.00067784	0	0	0	5	0	0	0	5
Kiloniella	1157	1	1	1154	1	0.000176093	5.78362e-07	2.97046e-07	0.00161433	1.31575e-06	1	1	1	1	4
Mesorhizobium	1153	1143	10	0	0	0.000175485	0.000661068	2.97046e-06	0	0	13	1	0	0	14
Psychrosphaera	1122	1121	1	0	0	0.000170766	0.000648344	2.97046e-07	0	0	18	1	0	0	19
Actibacterium	1098	645	453	0	0	0.000167114	0.000373043	0.000134562	0	0	5	2	0	0	7
Brevundimonas	1081	615	129	55	282	0.000164526	0.000355693	3.83189e-05	7.69394e-05	0.000371042	10	4	3	2	19
Glaciecola	1043	1043	0	0	0	0.000158743	0.000603232	0	0	0	16	0	0	0	16
Nocardioides	1038	1038	0	0	0	0.000157982	0.00060034	0	0	0	14	0	0	0	14
BD1-7 clade	1017	14	1003	0	0	0.000154786	8.09707e-06	0.000297937	0	0	1	4	0	0	5
Lysinimonas	1012	1012	0	0	0	0.000154025	0.000585302	0	0	0	19	0	0	0	19
Legionella	1008	985	23	0	0	0.000153416	0.000569687	6.83205e-06	0	0	15	5	0	0	20
Altererythrobacter	997	900	97	0	0	0.000151742	0.000520526	2.88134e-05	0	0	4	2	0	0	6
Chryseobacterium	974	974	0	0	0	0.000148241	0.000563325	0	0	0	11	0	0	0	11
CL500-3	969	969	0	0	0	0.00014748	0.000560433	0	0	0	7	0	0	0	7
Anderseniella	955	0	1	0	954	0.000145349	0	2.97046e-07	0	0.00125523	0	1	0	1	2
Candidatus Thiobios	917	0	917	0	0	0.000139566	0	0.000272391	0	0	0	2	0	0	2
Thermicanus	831	0	0	0	831	0.000126477	0	0	0	0.00109339	0	0	0	2	2
Rapidithrix	830	0	829	1	0	0.000126325	0	0.000246251	1.3989e-06	0	0	1	1	0	2
Peredibacter	824	788	36	0	0	0.000125411	0.000455749	1.06936e-05	0	0	11	2	0	0	13
Sulfitobacter	801	801	0	0	0	0.000121911	0.000463268	0	0	0	15	0	0	0	15
Erysipelothrix	791	0	791	0	0	0.000120389	0	0.000234963	0	0	0	2	0	0	2
Crocinitomix	783	108	675	0	0	0.000119171	6.24631e-05	0.000200506	0	0	2	2	0	0	4
Polaribacter	782	53	1	0	728	0.000119019	3.06532e-05	2.97046e-07	0	0.000957867	5	1	0	1	7
Pir4 lineage	777	777	0	0	0	0.000118258	0.000449387	0	0	0	5	0	0	0	5
Marinomonas	750	461	289	0	0	0.000114149	0.000266625	8.58462e-05	0	0	11	2	0	0	13
Seonamhaeicola	729	0	729	0	0	0.000110953	0	0.000216546	0	0	0	2	0	0	2
Propionibacterium	727	304	414	0	9	0.000110648	0.000175822	0.000122977	0	1.18418e-05	10	3	0	1	14
Haliangium	718	553	165	0	0	0.000109278	0.000319834	4.90125e-05	0	0	10	1	0	0	11
Thalassolituus	711	0	711	0	0	0.000108213	0	0.000211199	0	0	0	2	0	0	2
Macellibacteroides	670	670	0	0	0	0.000101973	0.000387503	0	0	0	4	0	0	0	4
Methylocella	667	667	0	0	0	0.000101516	0.000385767	0	0	0	14	0	0	0	14
Phenylobacterium	658	189	197	272	0	0.000100146	0.00010931	5.8518e-05	0.0003805	0	4	1	1	0	6
Pelagibius	647	100	61	0	486	9.84723e-05	5.78362e-05	1.81198e-05	0	0.000639455	3	2	0	1	6
Rhodopirellula	627	323	303	0	1	9.54283e-05	0.000186811	9.00048e-05	0	1.31575e-06	4	3	0	1	8
Anaerococcus	616	0	0	0	616	9.37541e-05	0	0	0	0.000810503	0	0	0	1	1
Marmoricola	595	595	0	0	0	9.0558e-05	0.000344125	0	0	0	9	0	0	0	9
AEGEAN-169 marine group	591	591	0	0	0	8.99492e-05	0.000341812	0	0	0	6	0	0	0	6
Pelomonas	588	29	545	6	8	8.94926e-05	1.67725e-05	0.00016189	8.39339e-06	1.0526e-05	1	5	2	2	10
Leptospira	583	582	0	1	0	8.87316e-05	0.000336607	0	1.3989e-06	0	11	0	1	0	12
Halocynthiibacter	579	579	0	0	0	8.81228e-05	0.000334872	0	0	0	9	0	0	0	9
Frondihabitans	577	0	0	0	577	8.78184e-05	0	0	0	0.000759189	0	0	0	1	1
Peptoclostridium	559	0	559	0	0	8.50788e-05	0	0.000166049	0	0	0	2	0	0	2
Thalassospira	550	266	284	0	0	8.3709e-05	0.000153844	8.4361e-05	0	0	7	3	0	0	10
Leptolyngbya	549	545	4	0	0	8.35568e-05	0.000315207	1.18818e-06	0	0	3	1	0	0	4
Methylovirgula	539	538	1	0	0	8.20349e-05	0.000311159	2.97046e-07	0	0	8	1	0	0	9
Hirschia	537	536	1	0	0	8.17305e-05	0.000310002	2.97046e-07	0	0	1	1	0	0	2
Haliea	531	125	406	0	0	8.08173e-05	7.22952e-05	0.000120601	0	0	6	5	0	0	11
Lewinella	512	509	3	0	0	7.79255e-05	0.000294386	8.91137e-07	0	0	5	1	0	0	6
Gemmata	496	496	0	0	0	7.54903e-05	0.000286868	0	0	0	7	0	0	0	7
Winogradskyella	465	254	211	0	0	7.07722e-05	0.000146904	6.26766e-05	0	0	7	3	0	0	10
Croceibacter	463	0	463	0	0	7.04678e-05	0	0.000137532	0	0	0	1	0	0	1
Pseudonocardia	457	457	0	0	0	6.95546e-05	0.000264311	0	0	0	7	0	0	0	7
Anoxybacillus	451	0	0	0	451	6.86414e-05	0	0	0	0.000593404	0	0	0	3	3
Flaviflexus	446	0	0	446	0	6.78804e-05	0	0	0.000623909	0	0	0	1	0	1
Beggiatoa	435	434	1	0	0	6.62062e-05	0.000251009	2.97046e-07	0	0	10	1	0	0	11
Aquibacter	425	34	390	1	0	6.46843e-05	1.96643e-05	0.000115848	1.3989e-06	0	3	2	1	0	6
Lactobacillus	424	401	23	0	0	6.45321e-05	0.000231923	6.83205e-06	0	0	3	1	0	0	4
Blastococcus	422	422	0	0	0	6.42277e-05	0.000244069	0	0	0	8	0	0	0	8
Paraglaciecola	418	97	321	0	0	6.36189e-05	5.61011e-05	9.53517e-05	0	0	3	15	0	0	18
Roseibacillus	390	236	154	0	0	5.93573e-05	0.000136493	4.5745e-05	0	0	6	2	0	0	8
Craurococcus	387	387	0	0	0	5.89007e-05	0.000223826	0	0	0	2	0	0	0	2
Defluviicoccus	381	154	227	0	0	5.79875e-05	8.90677e-05	6.74294e-05	0	0	3	3	0	0	6
Pseudospirillum	373	308	65	0	0	5.677e-05	0.000178135	1.9308e-05	0	0	3	2	0	0	5
Ohtaekwangia	371	371	0	0	0	5.64656e-05	0.000214572	0	0	0	1	0	0	0	1
Sodalis	369	369	0	0	0	5.61612e-05	0.000213416	0	0	0	1	0	0	0	1
Rubellimicrobium	368	368	0	0	0	5.6009e-05	0.000212837	0	0	0	3	0	0	0	3
Amaricoccus	364	364	0	0	0	5.54002e-05	0.000210524	0	0	0	3	0	0	0	3
Haematobacter	359	359	0	0	0	5.46392e-05	0.000207632	0	0	0	6	0	0	0	6
Shewanella	355	355	0	0	0	5.40304e-05	0.000205319	0	0	0	8	0	0	0	8
Rubritalea	346	267	79	0	0	5.26606e-05	0.000154423	2.34666e-05	0	0	5	1	0	0	6
Stenotrophomonas	341	340	1	0	0	5.18996e-05	0.000196643	2.97046e-07	0	0	8	1	0	0	9
Abiotrophia	336	336	0	0	0	5.11386e-05	0.00019433	0	0	0	3	0	0	0	3
Prevotella 7	334	334	0	0	0	5.08342e-05	0.000193173	0	0	0	6	0	0	0	6
Tenacibaculum	332	97	235	0	0	5.05298e-05	5.61011e-05	6.98057e-05	0	0	4	3	0	0	7
Nitrosococcus	321	36	285	0	0	4.88556e-05	2.0821e-05	8.4658e-05	0	0	2	2	0	0	4
Blastocatella	319	318	1	0	0	4.85512e-05	0.000183919	2.97046e-07	0	0	6	1	0	0	7
Actinomycetospora	314	314	0	0	0	4.77903e-05	0.000181606	0	0	0	4	0	0	0	4
Roseovarius	313	311	2	0	0	4.76381e-05	0.000179871	5.94091e-07	0	0	2	1	0	0	3
Candidatus Cryptoprodotis	312	152	160	0	0	4.74859e-05	8.7911e-05	4.75273e-05	0	0	1	1	0	0	2
Lysobacter	310	310	0	0	0	4.71815e-05	0.000179292	0	0	0	4	0	0	0	4
Psychrobium	310	310	0	0	0	4.71815e-05	0.000179292	0	0	0	6	0	0	0	6
OM27 clade	308	301	7	0	0	4.68771e-05	0.000174087	2.07932e-06	0	0	6	1	0	0	7
Pseudohaliea	305	305	0	0	0	4.64205e-05	0.0001764	0	0	0	3	0	0	0	3
Odoribacter	302	302	0	0	0	4.59639e-05	0.000174665	0	0	0	1	0	0	0	1
Clostridium sensu stricto 1	301	296	0	5	0	4.58117e-05	0.000171195	0	6.99449e-06	0	7	0	1	0	8
Rhodoplanes	297	297	0	0	0	4.52029e-05	0.000171774	0	0	0	3	0	0	0	3
Oceanisphaera	290	290	0	0	0	4.41375e-05	0.000167725	0	0	0	3	0	0	0	3
Phaselicystis	282	282	0	0	0	4.29199e-05	0.000163098	0	0	0	7	0	0	0	7
Pseudolabrys	278	278	0	0	0	4.23111e-05	0.000160785	0	0	0	3	0	0	0	3
Cellulosimicrobium	271	271	0	0	0	4.12457e-05	0.000156736	0	0	0	1	0	0	0	1
Veillonella	271	271	0	0	0	4.12457e-05	0.000156736	0	0	0	2	0	0	0	2
Reichenbachiella	263	59	204	0	0	4.00281e-05	3.41234e-05	6.05973e-05	0	0	3	1	0	0	4
Cohaesibacter	259	259	0	0	0	3.94194e-05	0.000149796	0	0	0	1	0	0	0	1
Rhizobium	257	257	0	0	0	3.9115e-05	0.000148639	0	0	0	4	0	0	0	4
Ruminococcaceae UCG-008	255	255	0	0	0	3.88106e-05	0.000147482	0	0	0	9	0	0	0	9
Oleiphilus	252	232	18	2	0	3.8354e-05	0.00013418	5.34682e-06	2.7978e-06	0	8	2	1	0	11
Alteromonas	249	28	219	2	0	3.78974e-05	1.61941e-05	6.5053e-05	2.7978e-06	0	2	11	1	0	14
Finegoldia	248	248	0	0	0	3.77452e-05	0.000143434	0	0	0	5	0	0	0	5
Rivularia	248	248	0	0	0	3.77452e-05	0.000143434	0	0	0	1	0	0	0	1
Grimontia	246	246	0	0	0	3.74408e-05	0.000142277	0	0	0	3	0	0	0	3
Erythrobacter	245	134	111	0	0	3.72886e-05	7.75005e-05	3.29721e-05	0	0	9	2	0	0	11
Singulisphaera	241	241	0	0	0	3.66798e-05	0.000139385	0	0	0	4	0	0	0	4
Tepidimonas	239	0	65	0	174	3.63754e-05	0	1.9308e-05	0	0.000228941	0	1	0	1	2
Pseudoruegeria	234	140	94	0	0	3.56144e-05	8.09707e-05	2.79223e-05	0	0	3	1	0	0	4
SM1A02	233	227	6	0	0	3.54622e-05	0.000131288	1.78227e-06	0	0	5	1	0	0	6
Rhodocytophaga	229	229	0	0	0	3.48534e-05	0.000132445	0	0	0	2	0	0	0	2
Francisella	225	88	10	126	1	3.42446e-05	5.08959e-05	2.97046e-06	0.000176261	1.31575e-06	3	1	1	1	6
Plasticicumulans	225	0	0	0	225	3.42446e-05	0	0	0	0.000296044	0	0	0	1	1
Phormidium	224	224	0	0	0	3.40924e-05	0.000129553	0	0	0	2	0	0	0	2
Enterovibrio	222	201	21	0	0	3.3788e-05	0.000116251	6.23796e-06	0	0	3	1	0	0	4
Pseudorhodobacter	222	222	0	0	0	3.3788e-05	0.000128396	0	0	0	1	0	0	0	1
Sphingobacterium	221	221	0	0	0	3.36358e-05	0.000127818	0	0	0	2	0	0	0	2
Filomicrobium	217	174	43	0	0	3.3027e-05	0.000100635	1.2773e-05	0	0	2	2	0	0	4
Atopostipes	214	214	0	0	0	3.25704e-05	0.000123769	0	0	0	8	0	0	0	8
Labrenzia	199	193	6	0	0	3.02875e-05	0.000111624	1.78227e-06	0	0	2	1	0	0	3
Pseudomaricurvus	199	199	0	0	0	3.02875e-05	0.000115094	0	0	0	2	0	0	0	2
Dokdonia	198	198	0	0	0	3.01353e-05	0.000114516	0	0	0	5	0	0	0	5
Moritella	195	195	0	0	0	2.96787e-05	0.000112781	0	0	0	4	0	0	0	4
Iamia	194	194	0	0	0	2.95265e-05	0.000112202	0	0	0	1	0	0	0	1
Siphonobacter	190	190	0	0	0	2.89177e-05	0.000109889	0	0	0	1	0	0	0	1
Luteimonas	189	189	0	0	0	2.87655e-05	0.00010931	0	0	0	2	0	0	0	2
Loktanella	184	175	9	0	0	2.80045e-05	0.000101213	2.67341e-06	0	0	8	2	0	0	10
Candidatus Fritschea	182	39	143	0	0	2.77001e-05	2.25561e-05	4.24775e-05	0	0	3	2	0	0	5
Lutibacter	180	174	6	0	0	2.73957e-05	0.000100635	1.78227e-06	0	0	10	1	0	0	11
Ascidiaceihabitans	177	177	0	0	0	2.69391e-05	0.00010237	0	0	0	7	0	0	0	7
Williamsia	176	176	0	0	0	2.67869e-05	0.000101792	0	0	0	2	0	0	0	2
Spirulina	175	0	175	0	0	2.66347e-05	0	5.1983e-05	0	0	0	2	0	0	2
Limnothrix	173	173	0	0	0	2.63303e-05	0.000100057	0	0	0	3	0	0	0	3
Delftia	171	2	163	0	6	2.60259e-05	1.15672e-06	4.84184e-05	0	7.89451e-06	1	4	0	2	7
C1-B045	168	86	82	0	0	2.55693e-05	4.97391e-05	2.43577e-05	0	0	5	1	0	0	6
Mesoflavibacter	168	4	163	0	1	2.55693e-05	2.31345e-06	4.84184e-05	0	1.31575e-06	1	1	0	1	3
Moraxella	168	163	5	0	0	2.55693e-05	9.4273e-05	1.48523e-06	0	0	11	1	0	0	12
Ramlibacter	168	168	0	0	0	2.55693e-05	9.71648e-05	0	0	0	2	0	0	0	2
Oleispira	164	164	0	0	0	2.49605e-05	9.48514e-05	0	0	0	4	0	0	0	4
Gemella	163	163	0	0	0	2.48083e-05	9.4273e-05	0	0	0	2	0	0	0	2
Lentibacter	159	159	0	0	0	2.41995e-05	9.19596e-05	0	0	0	1	0	0	0	1
Clavibacter	158	158	0	0	0	2.40473e-05	9.13812e-05	0	0	0	1	0	0	0	1
Pseudoteredinibacter	158	158	0	0	0	2.40473e-05	9.13812e-05	0	0	0	5	0	0	0	5
Enterobacter	157	0	0	156	1	2.38951e-05	0	0	0.000218228	1.31575e-06	0	0	1	1	2
Tyzzerella	156	156	0	0	0	2.37429e-05	9.02245e-05	0	0	0	5	0	0	0	5
Oleibacter	155	0	155	0	0	2.35907e-05	0	4.60421e-05	0	0	0	4	0	0	4
Marinifilum	149	149	0	0	0	2.26775e-05	8.61759e-05	0	0	0	6	0	0	0	6
Erwinia	147	147	0	0	0	2.23731e-05	8.50192e-05	0	0	0	2	0	0	0	2
Dermabacter	146	146	0	0	0	2.22209e-05	8.44408e-05	0	0	0	2	0	0	0	2
Mycobacterium	146	146	0	0	0	2.22209e-05	8.44408e-05	0	0	0	5	0	0	0	5
Chroococcidiopsis	141	141	0	0	0	2.146e-05	8.1549e-05	0	0	0	1	0	0	0	1
Fonticella	141	141	0	0	0	2.146e-05	8.1549e-05	0	0	0	1	0	0	0	1
Portibacter	141	39	102	0	0	2.146e-05	2.25561e-05	3.02987e-05	0	0	2	1	0	0	3
Zhizhongheella	139	138	1	0	0	2.11556e-05	7.9814e-05	2.97046e-07	0	0	7	1	0	0	8
Pedomicrobium	137	137	0	0	0	2.08512e-05	7.92356e-05	0	0	0	5	0	0	0	5
Pirellula	137	99	38	0	0	2.08512e-05	5.72578e-05	1.12877e-05	0	0	3	1	0	0	4
Psychromonas	137	137	0	0	0	2.08512e-05	7.92356e-05	0	0	0	2	0	0	0	2
Peptoniphilus	136	136	0	0	0	2.0699e-05	7.86572e-05	0	0	0	5	0	0	0	5
Facklamia	133	133	0	0	0	2.02424e-05	7.69221e-05	0	0	0	1	0	0	0	1
Exiguobacterium	132	13	119	0	0	2.00902e-05	7.51871e-06	3.53484e-05	0	0	1	2	0	0	3
Ezakiella	130	130	0	0	0	1.97858e-05	7.51871e-05	0	0	0	1	0	0	0	1
Modestobacter	127	127	0	0	0	1.93292e-05	7.3452e-05	0	0	0	1	0	0	0	1
Arthrobacter	125	125	0	0	0	1.90248e-05	7.22952e-05	0	0	0	1	0	0	0	1
Aeromonas	123	82	41	0	0	1.87204e-05	4.74257e-05	1.21789e-05	0	0	2	6	0	0	8
Wenyingzhuangia	122	96	26	0	0	1.85682e-05	5.55227e-05	7.72319e-06	0	0	2	1	0	0	3
Desulfovibrio	118	118	0	0	0	1.79594e-05	6.82467e-05	0	0	0	1	0	0	0	1
Maritimibacter	118	118	0	0	0	1.79594e-05	6.82467e-05	0	0	0	2	0	0	0	2
Nonlabens	118	117	1	0	0	1.79594e-05	6.76684e-05	2.97046e-07	0	0	3	1	0	0	4
Psychroserpens	116	116	0	0	0	1.7655e-05	6.709e-05	0	0	0	7	0	0	0	7
Cloacibacterium	113	77	34	0	2	1.71984e-05	4.45339e-05	1.00996e-05	0	2.6315e-06	3	1	0	1	5
Nitratireductor	113	103	0	5	5	1.71984e-05	5.95713e-05	0	6.99449e-06	6.57876e-06	3	0	1	1	5
Aquicella	110	108	2	0	0	1.67418e-05	6.24631e-05	5.94091e-07	0	0	3	1	0	0	4
Candidatus Captivus	110	110	0	0	0	1.67418e-05	6.36198e-05	0	0	0	1	0	0	0	1
Marinicella	110	59	51	0	0	1.67418e-05	3.41234e-05	1.51493e-05	0	0	3	3	0	0	6
Bacillus	106	80	0	0	26	1.6133e-05	4.6269e-05	0	0	3.42095e-05	3	0	0	1	4
FS140-16B-02 marine group	106	106	0	0	0	1.6133e-05	6.13064e-05	0	0	0	2	0	0	0	2
Microscilla	105	4	101	0	0	1.59808e-05	2.31345e-06	3.00016e-05	0	0	1	1	0	0	2
Aureispira	104	104	0	0	0	1.58286e-05	6.01496e-05	0	0	0	3	0	0	0	3
Cyanobacterium	104	48	56	0	0	1.58286e-05	2.77614e-05	1.66346e-05	0	0	2	1	0	0	3
Achromobacter	103	8	0	95	0	1.56764e-05	4.6269e-06	0	0.000132895	0	4	0	1	0	5
Salinisphaera	102	0	102	0	0	1.55242e-05	0	3.02987e-05	0	0	0	1	0	0	1
Bilophila	100	0	100	0	0	1.52198e-05	0	2.97046e-05	0	0	0	1	0	0	1
Micrococcus	98	98	0	0	0	1.49154e-05	5.66795e-05	0	0	0	1	0	0	0	1
Corynebacterium	95	58	37	0	0	1.44588e-05	3.3545e-05	1.09907e-05	0	0	2	1	0	0	3
Granulosicoccus	95	31	64	0	0	1.44588e-05	1.79292e-05	1.90109e-05	0	0	1	1	0	0	2
Halomicronema	95	22	73	0	0	1.44588e-05	1.2724e-05	2.16843e-05	0	0	2	1	0	0	3
Nannocystis	92	92	0	0	0	1.40022e-05	5.32093e-05	0	0	0	2	0	0	0	2
NS4 marine group	91	91	0	0	0	1.385e-05	5.26309e-05	0	0	0	4	0	0	0	4
Candidatus Entotheonella	90	0	90	0	0	1.36978e-05	0	2.67341e-05	0	0	0	1	0	0	1
NS5 marine group	89	87	2	0	0	1.35456e-05	5.03175e-05	5.94091e-07	0	0	3	1	0	0	4
Segetibacter	87	87	0	0	0	1.32412e-05	5.03175e-05	0	0	0	5	0	0	0	5
Tistlia	87	87	0	0	0	1.32412e-05	5.03175e-05	0	0	0	2	0	0	0	2
Prevotella 6	84	84	0	0	0	1.27847e-05	4.85824e-05	0	0	0	1	0	0	0	1
Afifella	83	0	83	0	0	1.26325e-05	0	2.46548e-05	0	0	0	2	0	0	2
Hoeflea	83	83	0	0	0	1.26325e-05	4.8004e-05	0	0	0	2	0	0	0	2
Pelagicola	82	82	0	0	0	1.24803e-05	4.74257e-05	0	0	0	3	0	0	0	3
Symploca	82	0	82	0	0	1.24803e-05	0	2.43577e-05	0	0	0	1	0	0	1
Tropicimonas	82	82	0	0	0	1.24803e-05	4.74257e-05	0	0	0	1	0	0	0	1
Hydrotalea	81	76	5	0	0	1.23281e-05	4.39555e-05	1.48523e-06	0	0	7	5	0	0	12
Oscillatoria	80	70	10	0	0	1.21759e-05	4.04853e-05	2.97046e-06	0	0	2	1	0	0	3
Euzebyella	78	0	78	0	0	1.18715e-05	0	2.31696e-05	0	0	0	1	0	0	1
Skermanella	77	77	0	0	0	1.17193e-05	4.45339e-05	0	0	0	3	0	0	0	3
Ekhidna	75	75	0	0	0	1.14149e-05	4.33771e-05	0	0	0	2	0	0	0	2
Fusibacter	75	63	12	0	0	1.14149e-05	3.64368e-05	3.56455e-06	0	0	2	2	0	0	4
Candidatus Protochlamydia	74	74	0	0	0	1.12627e-05	4.27988e-05	0	0	0	2	0	0	0	2
Parabacteroides	73	73	0	0	0	1.11105e-05	4.22204e-05	0	0	0	1	0	0	0	1
Pseudahrensia	73	18	55	0	0	1.11105e-05	1.04105e-05	1.63375e-05	0	0	2	1	0	0	3
Fretibacter	72	0	72	0	0	1.09583e-05	0	2.13873e-05	0	0	0	1	0	0	1
Spirochaeta 2	72	46	26	0	0	1.09583e-05	2.66047e-05	7.72319e-06	0	0	1	1	0	0	2
Croceicoccus	71	0	71	0	0	1.08061e-05	0	2.10902e-05	0	0	0	1	0	0	1
Deinococcus	71	71	0	0	0	1.08061e-05	4.10637e-05	0	0	0	1	0	0	0	1
Dielma	70	70	0	0	0	1.06539e-05	4.04853e-05	0	0	0	2	0	0	0	2
Aestuariivita	69	69	0	0	0	1.05017e-05	3.9907e-05	0	0	0	2	0	0	0	2
Bosea	69	69	0	0	0	1.05017e-05	3.9907e-05	0	0	0	1	0	0	0	1
Flexithrix	68	68	0	0	0	1.03495e-05	3.93286e-05	0	0	0	3	0	0	0	3
Actinoplanes	63	63	0	0	0	9.58849e-06	3.64368e-05	0	0	0	1	0	0	0	1
Promicromonospora	63	63	0	0	0	9.58849e-06	3.64368e-05	0	0	0	1	0	0	0	1
Tateyamaria	63	62	1	0	0	9.58849e-06	3.58584e-05	2.97046e-07	0	0	2	1	0	0	3
Boseongicola	60	60	0	0	0	9.1319e-06	3.47017e-05	0	0	0	1	0	0	0	1
Noviherbaspirillum	60	60	0	0	0	9.1319e-06	3.47017e-05	0	0	0	1	0	0	0	1
Oceanicaulis	60	60	0	0	0	9.1319e-06	3.47017e-05	0	0	0	2	0	0	0	2
Lyngbya	59	46	13	0	0	8.9797e-06	2.66047e-05	3.86159e-06	0	0	1	1	0	0	2
Patulibacter	59	59	0	0	0	8.9797e-06	3.41234e-05	0	0	0	1	0	0	0	1
Atopococcus	58	0	58	0	0	8.8275e-06	0	1.72286e-05	0	0	0	1	0	0	1
Roseivivax	58	58	0	0	0	8.8275e-06	3.3545e-05	0	0	0	1	0	0	0	1
Draconibacterium	57	57	0	0	0	8.6753e-06	3.29666e-05	0	0	0	1	0	0	0	1
Rubrivirga	56	56	0	0	0	8.5231e-06	3.23883e-05	0	0	0	5	0	0	0	5
Coxiella	55	35	4	16	0	8.3709e-06	2.02427e-05	1.18818e-06	2.23824e-05	0	2	1	1	0	4
Lutimonas	55	55	0	0	0	8.3709e-06	3.18099e-05	0	0	0	1	0	0	0	1
Plesiocystis	55	55	0	0	0	8.3709e-06	3.18099e-05	0	0	0	1	0	0	0	1
Marinoscillum	54	31	23	0	0	8.21871e-06	1.79292e-05	6.83205e-06	0	0	2	2	0	0	4
Pedobacter	54	54	0	0	0	8.21871e-06	3.12315e-05	0	0	0	1	0	0	0	1
Roseomonas	54	54	0	0	0	8.21871e-06	3.12315e-05	0	0	0	3	0	0	0	3
Clostridium sensu stricto 4	53	53	0	0	0	8.06651e-06	3.06532e-05	0	0	0	1	0	0	0	1
Illumatobacter	53	53	0	0	0	8.06651e-06	3.06532e-05	0	0	0	4	0	0	0	4
Halobacteriovorax	51	51	0	0	0	7.76211e-06	2.94965e-05	0	0	0	2	0	0	0	2
Rhodovulum	51	51	0	0	0	7.76211e-06	2.94965e-05	0	0	0	2	0	0	0	2
Ornithobacterium	50	0	50	0	0	7.60991e-06	0	1.48523e-05	0	0	0	2	0	0	2
Caulobacter	48	48	0	0	0	7.30552e-06	2.77614e-05	0	0	0	2	0	0	0	2
Flammeovirga	48	48	0	0	0	7.30552e-06	2.77614e-05	0	0	0	1	0	0	0	1
Hymenobacter	46	46	0	0	0	7.00112e-06	2.66047e-05	0	0	0	1	0	0	0	1
Marivita	46	46	0	0	0	7.00112e-06	2.66047e-05	0	0	0	1	0	0	0	1
Siansivirga	46	46	0	0	0	7.00112e-06	2.66047e-05	0	0	0	1	0	0	0	1
Methyloversatilis	45	45	0	0	0	6.84892e-06	2.60263e-05	0	0	0	3	0	0	0	3
Candidatus Hepatoplasma	43	0	43	0	0	6.54453e-06	0	1.2773e-05	0	0	0	2	0	0	2
Tropicibacter	43	18	25	0	0	6.54453e-06	1.04105e-05	7.42614e-06	0	0	1	2	0	0	3
Lentimonas	41	23	18	0	0	6.24013e-06	1.33023e-05	5.34682e-06	0	0	1	1	0	0	2
Litoribacillus	41	41	0	0	0	6.24013e-06	2.37128e-05	0	0	0	1	0	0	0	1
Propionigenium	40	40	0	0	0	6.08793e-06	2.31345e-05	0	0	0	1	0	0	0	1
Aestuariibacter	39	37	2	0	0	5.93573e-06	2.13994e-05	5.94091e-07	0	0	1	1	0	0	2
Burkholderia	39	38	1	0	0	5.93573e-06	2.19778e-05	2.97046e-07	0	0	2	1	0	0	3
Cerasicoccus	39	12	27	0	0	5.93573e-06	6.94034e-06	8.02023e-06	0	0	1	1	0	0	2
Peptostreptococcus	38	38	0	0	0	5.78353e-06	2.19778e-05	0	0	0	1	0	0	0	1
Sulfurimonas	37	24	0	12	1	5.63134e-06	1.38807e-05	0	1.67868e-05	1.31575e-06	4	0	1	1	6
Cellulomonas	36	36	0	0	0	5.47914e-06	2.0821e-05	0	0	0	2	0	0	0	2
Sphingopyxis	36	36	0	0	0	5.47914e-06	2.0821e-05	0	0	0	2	0	0	0	2
Bythopirellula	35	35	0	0	0	5.32694e-06	2.02427e-05	0	0	0	2	0	0	0	2
Devosia	35	35	0	0	0	5.32694e-06	2.02427e-05	0	0	0	3	0	0	0	3
Litorimicrobium	35	35	0	0	0	5.32694e-06	2.02427e-05	0	0	0	1	0	0	0	1
Candidatus Chloroploca	34	34	0	0	0	5.17474e-06	1.96643e-05	0	0	0	1	0	0	0	1
Lacinutrix	34	34	0	0	0	5.17474e-06	1.96643e-05	0	0	0	2	0	0	0	2
Vogesella	34	34	0	0	0	5.17474e-06	1.96643e-05	0	0	0	3	0	0	0	3
Desulfobulbus	33	0	33	0	0	5.02254e-06	0	9.80251e-06	0	0	0	1	0	0	1
Pelagimonas	33	33	0	0	0	5.02254e-06	1.90859e-05	0	0	0	2	0	0	0	2
Panacagrimonas	32	32	0	0	0	4.87034e-06	1.85076e-05	0	0	0	6	0	0	0	6
Sulfurospirillum	31	31	0	0	0	4.71815e-06	1.79292e-05	0	0	0	1	0	0	0	1
Curvibacter	30	22	8	0	0	4.56595e-06	1.2724e-05	2.37637e-06	0	0	1	1	0	0	2
Leptothrix	30	30	0	0	0	4.56595e-06	1.73509e-05	0	0	0	1	0	0	0	1
Balneola	29	29	0	0	0	4.41375e-06	1.67725e-05	0	0	0	2	0	0	0	2
Dyadobacter	29	29	0	0	0	4.41375e-06	1.67725e-05	0	0	0	1	0	0	0	1
Nostoc	29	29	0	0	0	4.41375e-06	1.67725e-05	0	0	0	1	0	0	0	1
Catenococcus	28	5	23	0	0	4.26155e-06	2.89181e-06	6.83205e-06	0	0	3	2	0	0	5
Fischerella	28	7	0	1	20	4.26155e-06	4.04853e-06	0	1.3989e-06	2.6315e-05	1	0	1	1	3
Luteivirga	28	0	28	0	0	4.26155e-06	0	8.31728e-06	0	0	0	2	0	0	2
Rickettsiella	28	0	28	0	0	4.26155e-06	0	8.31728e-06	0	0	0	1	0	0	1
SEEP-SRB1	28	0	28	0	0	4.26155e-06	0	8.31728e-06	0	0	0	1	0	0	1
Breoghania	27	27	0	0	0	4.10935e-06	1.56158e-05	0	0	0	1	0	0	0	1
Pantoea	27	27	0	0	0	4.10935e-06	1.56158e-05	0	0	0	1	0	0	0	1
Solibacillus	26	26	0	0	0	3.95715e-06	1.50374e-05	0	0	0	1	0	0	0	1
Cytophaga	25	25	0	0	0	3.80496e-06	1.4459e-05	0	0	0	2	0	0	0	2
Pleionea	25	0	25	0	0	3.80496e-06	0	7.42614e-06	0	0	0	1	0	0	1
Limnobacter	24	24	0	0	0	3.65276e-06	1.38807e-05	0	0	0	2	0	0	0	2
Micromonospora	24	24	0	0	0	3.65276e-06	1.38807e-05	0	0	0	1	0	0	0	1
Pigmentiphaga	23	23	0	0	0	3.50056e-06	1.33023e-05	0	0	0	1	0	0	0	1
Roseobacter	23	23	0	0	0	3.50056e-06	1.33023e-05	0	0	0	4	0	0	0	4
Spongiibacterium	23	23	0	0	0	3.50056e-06	1.33023e-05	0	0	0	1	0	0	0	1
Brevibacterium	22	22	0	0	0	3.34836e-06	1.2724e-05	0	0	0	4	0	0	0	4
Eikenella	22	22	0	0	0	3.34836e-06	1.2724e-05	0	0	0	1	0	0	0	1
Hyunsoonleella	22	0	22	0	0	3.34836e-06	0	6.535e-06	0	0	0	1	0	0	1
Luteibacter	22	22	0	0	0	3.34836e-06	1.2724e-05	0	0	0	1	0	0	0	1
Paraferrimonas	22	22	0	0	0	3.34836e-06	1.2724e-05	0	0	0	1	0	0	0	1
Planococcus	22	22	0	0	0	3.34836e-06	1.2724e-05	0	0	0	1	0	0	0	1
Porphyromonas	22	22	0	0	0	3.34836e-06	1.2724e-05	0	0	0	1	0	0	0	1
Janibacter	21	21	0	0	0	3.19616e-06	1.21456e-05	0	0	0	2	0	0	0	2
Algimonas	20	20	0	0	0	3.04397e-06	1.15672e-05	0	0	0	2	0	0	0	2
Candidatus Trichorickettsia	20	20	0	0	0	3.04397e-06	1.15672e-05	0	0	0	1	0	0	0	1
Nitrospira	20	0	20	0	0	3.04397e-06	0	5.94091e-06	0	0	0	1	0	0	1
Piscirickettsia	20	0	20	0	0	3.04397e-06	0	5.94091e-06	0	0	0	1	0	0	1
Urania-1B-19 marine sediment group	20	20	0	0	0	3.04397e-06	1.15672e-05	0	0	0	2	0	0	0	2
Algisphaera	19	19	0	0	0	2.89177e-06	1.09889e-05	0	0	0	1	0	0	0	1
Cylindrospermosis	19	19	0	0	0	2.89177e-06	1.09889e-05	0	0	0	1	0	0	0	1
Hyphomicrobium	19	19	0	0	0	2.89177e-06	1.09889e-05	0	0	0	1	0	0	0	1
Actibacter	18	18	0	0	0	2.73957e-06	1.04105e-05	0	0	0	1	0	0	0	1
Empedobacter	18	18	0	0	0	2.73957e-06	1.04105e-05	0	0	0	1	0	0	0	1
NS3a marine group	18	18	0	0	0	2.73957e-06	1.04105e-05	0	0	0	1	0	0	0	1
Duganella	17	17	0	0	0	2.58737e-06	9.83215e-06	0	0	0	1	0	0	0	1
Eremococcus	17	17	0	0	0	2.58737e-06	9.83215e-06	0	0	0	1	0	0	0	1
Kangiella	17	17	0	0	0	2.58737e-06	9.83215e-06	0	0	0	2	0	0	0	2
Rhodobacter	17	17	0	0	0	2.58737e-06	9.83215e-06	0	0	0	1	0	0	0	1
Robiginitalea	17	17	0	0	0	2.58737e-06	9.83215e-06	0	0	0	1	0	0	0	1
Cryomorpha	16	16	0	0	0	2.43517e-06	9.25379e-06	0	0	0	1	0	0	0	1
Fluviicola	16	16	0	0	0	2.43517e-06	9.25379e-06	0	0	0	1	0	0	0	1
Thermomonas	16	16	0	0	0	2.43517e-06	9.25379e-06	0	0	0	2	0	0	0	2
Thioalkalispira	16	0	16	0	0	2.43517e-06	0	4.75273e-06	0	0	0	1	0	0	1
Alkanindiges	15	8	0	0	7	2.28297e-06	4.6269e-06	0	0	9.21026e-06	2	0	0	1	3
Gramella	15	0	15	0	0	2.28297e-06	0	4.45568e-06	0	0	0	1	0	0	1
NS10 marine group	15	12	3	0	0	2.28297e-06	6.94034e-06	8.91137e-07	0	0	3	1	0	0	4
NS2b marine group	15	10	5	0	0	2.28297e-06	5.78362e-06	1.48523e-06	0	0	1	1	0	0	2
Ulvibacter	15	15	0	0	0	2.28297e-06	8.67543e-06	0	0	0	2	0	0	0	2
Candidatus Endoecteinascidia	14	8	6	0	0	2.13078e-06	4.6269e-06	1.78227e-06	0	0	1	1	0	0	2
Desulfatiglans	14	14	0	0	0	2.13078e-06	8.09707e-06	0	0	0	1	0	0	0	1
Escherichia-Shigella	14	0	11	1	2	2.13078e-06	0	3.2675e-06	1.3989e-06	2.6315e-06	0	1	1	1	3
Marinobacter	14	8	6	0	0	2.13078e-06	4.6269e-06	1.78227e-06	0	0	1	1	0	0	2
Methyloceanibacter	14	14	0	0	0	2.13078e-06	8.09707e-06	0	0	0	2	0	0	0	2
Persicobacter	14	0	14	0	0	2.13078e-06	0	4.15864e-06	0	0	0	2	0	0	2
Rubidimonas	14	14	0	0	0	2.13078e-06	8.09707e-06	0	0	0	1	0	0	0	1
Actinobacillus	13	13	0	0	0	1.97858e-06	7.51871e-06	0	0	0	1	0	0	0	1
Alcanivorax	13	3	9	0	1	1.97858e-06	1.73509e-06	2.67341e-06	0	1.31575e-06	1	3	0	1	5
Ruminiclostridium	13	13	0	0	0	1.97858e-06	7.51871e-06	0	0	0	1	0	0	0	1
Saccharicrinis	13	0	13	0	0	1.97858e-06	0	3.86159e-06	0	0	0	1	0	0	1
Aliiglaciecola	12	12	0	0	0	1.82638e-06	6.94034e-06	0	0	0	1	0	0	0	1
Halioglobus	12	5	7	0	0	1.82638e-06	2.89181e-06	2.07932e-06	0	0	1	1	0	0	2
Rhodanobacter	12	12	0	0	0	1.82638e-06	6.94034e-06	0	0	0	1	0	0	0	1
Rhodobium	12	0	12	0	0	1.82638e-06	0	3.56455e-06	0	0	0	2	0	0	2
Sva0081 sediment group	12	7	5	0	0	1.82638e-06	4.04853e-06	1.48523e-06	0	0	1	1	0	0	2
Tetrasphaera	12	12	0	0	0	1.82638e-06	6.94034e-06	0	0	0	2	0	0	0	2
[Anaerorhabdus] furcosa group	11	11	0	0	0	1.67418e-06	6.36198e-06	0	0	0	1	0	0	0	1
Ahrensia	11	11	0	0	0	1.67418e-06	6.36198e-06	0	0	0	1	0	0	0	1
Dinoroseobacter	11	11	0	0	0	1.67418e-06	6.36198e-06	0	0	0	1	0	0	0	1
Lachnoclostridium 5	11	11	0	0	0	1.67418e-06	6.36198e-06	0	0	0	1	0	0	0	1
Mycoplasma	11	11	0	0	0	1.67418e-06	6.36198e-06	0	0	0	2	0	0	0	2
Pelagibacterium	11	4	7	0	0	1.67418e-06	2.31345e-06	2.07932e-06	0	0	1	1	0	0	2
Sandaracinus	11	11	0	0	0	1.67418e-06	6.36198e-06	0	0	0	1	0	0	0	1
Sporosarcina	11	11	0	0	0	1.67418e-06	6.36198e-06	0	0	0	1	0	0	0	1
Hydrogenophilus	10	10	0	0	0	1.52198e-06	5.78362e-06	0	0	0	1	0	0	0	1
Pseudoxanthomonas	10	9	1	0	0	1.52198e-06	5.20526e-06	2.97046e-07	0	0	1	1	0	0	2
Comamonas	9	9	0	0	0	1.36978e-06	5.20526e-06	0	0	0	2	0	0	0	2
Geobacter	9	0	9	0	0	1.36978e-06	0	2.67341e-06	0	0	0	1	0	0	1
Granulicatella	9	9	0	0	0	1.36978e-06	5.20526e-06	0	0	0	2	0	0	0	2
Hahella	9	9	0	0	0	1.36978e-06	5.20526e-06	0	0	0	1	0	0	0	1
Jeotgalibacillus	9	9	0	0	0	1.36978e-06	5.20526e-06	0	0	0	1	0	0	0	1
Magnetovibrio	9	0	9	0	0	1.36978e-06	0	2.67341e-06	0	0	0	1	0	0	1
Polaromonas	9	9	0	0	0	1.36978e-06	5.20526e-06	0	0	0	1	0	0	0	1
Pseudokineococcus	9	9	0	0	0	1.36978e-06	5.20526e-06	0	0	0	1	0	0	0	1
Ruminococcaceae UCG-014	9	9	0	0	0	1.36978e-06	5.20526e-06	0	0	0	1	0	0	0	1
Aliivibrio	8	8	0	0	0	1.21759e-06	4.6269e-06	0	0	0	4	0	0	0	4
Litoricola	8	8	0	0	0	1.21759e-06	4.6269e-06	0	0	0	1	0	0	0	1
Microbacterium	8	8	0	0	0	1.21759e-06	4.6269e-06	0	0	0	2	0	0	0	2
Oceanicola	8	8	0	0	0	1.21759e-06	4.6269e-06	0	0	0	1	0	0	0	1
Pseudanabaena	8	8	0	0	0	1.21759e-06	4.6269e-06	0	0	0	1	0	0	0	1
Thioclava	8	8	0	0	0	1.21759e-06	4.6269e-06	0	0	0	1	0	0	0	1
Thiothrix	8	8	0	0	0	1.21759e-06	4.6269e-06	0	0	0	6	0	0	0	6
Fabibacter	7	7	0	0	0	1.06539e-06	4.04853e-06	0	0	0	1	0	0	0	1
Gordonia	7	0	7	0	0	1.06539e-06	0	2.07932e-06	0	0	0	1	0	0	1
Luminiphilus	7	2	5	0	0	1.06539e-06	1.15672e-06	1.48523e-06	0	0	1	1	0	0	2
Quadrisphaera	7	7	0	0	0	1.06539e-06	4.04853e-06	0	0	0	1	0	0	0	1
Stanieria	7	7	0	0	0	1.06539e-06	4.04853e-06	0	0	0	1	0	0	0	1
Streptomyces	7	7	0	0	0	1.06539e-06	4.04853e-06	0	0	0	1	0	0	0	1
Cobetia	6	6	0	0	0	9.1319e-07	3.47017e-06	0	0	0	1	0	0	0	1
Dasania	6	6	0	0	0	9.1319e-07	3.47017e-06	0	0	0	1	0	0	0	1
Geminicoccus	6	6	0	0	0	9.1319e-07	3.47017e-06	0	0	0	1	0	0	0	1
JL-ETNP-F27	6	6	0	0	0	9.1319e-07	3.47017e-06	0	0	0	2	0	0	0	2
Knoellia	6	6	0	0	0	9.1319e-07	3.47017e-06	0	0	0	1	0	0	0	1
Lactococcus	6	0	0	6	0	9.1319e-07	0	0	8.39339e-06	0	0	0	1	0	1
Leisingera	6	1	5	0	0	9.1319e-07	5.78362e-07	1.48523e-06	0	0	1	1	0	0	2
Novispirillum	6	4	2	0	0	9.1319e-07	2.31345e-06	5.94091e-07	0	0	1	1	0	0	2
Rubrobacter	6	6	0	0	0	9.1319e-07	3.47017e-06	0	0	0	1	0	0	0	1
Sandaracinobacter	6	6	0	0	0	9.1319e-07	3.47017e-06	0	0	0	4	0	0	0	4
Epulopiscium	5	0	5	0	0	7.60991e-07	0	1.48523e-06	0	0	0	1	0	0	1
Kordia	5	0	5	0	0	7.60991e-07	0	1.48523e-06	0	0	0	1	0	0	1
Nakamurella	5	5	0	0	0	7.60991e-07	2.89181e-06	0	0	0	2	0	0	0	2
Phaeodactylibacter	5	0	5	0	0	7.60991e-07	0	1.48523e-06	0	0	0	1	0	0	1
Sedimentitalea	5	5	0	0	0	7.60991e-07	2.89181e-06	0	0	0	2	0	0	0	2
Simiduia	5	5	0	0	0	7.60991e-07	2.89181e-06	0	0	0	1	0	0	0	1
Tunicatimonas	5	5	0	0	0	7.60991e-07	2.89181e-06	0	0	0	1	0	0	0	1
Zeaxanthinibacter	5	0	5	0	0	7.60991e-07	0	1.48523e-06	0	0	0	1	0	0	1
Acanthopleuribacter	4	2	2	0	0	6.08793e-07	1.15672e-06	5.94091e-07	0	0	1	1	0	0	2
Defluviimonas	4	0	3	0	1	6.08793e-07	0	8.91137e-07	0	1.31575e-06	0	2	0	1	3
Flavisolibacter	4	4	0	0	0	6.08793e-07	2.31345e-06	0	0	0	1	0	0	0	1
Haloferula	4	4	0	0	0	6.08793e-07	2.31345e-06	0	0	0	1	0	0	0	1
Inhella	4	4	0	0	0	6.08793e-07	2.31345e-06	0	0	0	1	0	0	0	1
Jatrophihabitans	4	4	0	0	0	6.08793e-07	2.31345e-06	0	0	0	1	0	0	0	1
Roseibacterium	4	4	0	0	0	6.08793e-07	2.31345e-06	0	0	0	1	0	0	0	1
Sediminimonas	4	4	0	0	0	6.08793e-07	2.31345e-06	0	0	0	1	0	0	0	1
Temperatibacter	4	4	0	0	0	6.08793e-07	2.31345e-06	0	0	0	1	0	0	0	1
Thermus	4	4	0	0	0	6.08793e-07	2.31345e-06	0	0	0	1	0	0	0	1
Caldithrix	3	0	3	0	0	4.56595e-07	0	8.91137e-07	0	0	0	1	0	0	1
Capnocytophaga	3	3	0	0	0	4.56595e-07	1.73509e-06	0	0	0	1	0	0	0	1
Leptobacterium	3	3	0	0	0	4.56595e-07	1.73509e-06	0	0	0	1	0	0	0	1
Oceanobacterium	3	0	3	0	0	4.56595e-07	0	8.91137e-07	0	0	0	1	0	0	1
Rhodococcus	3	3	0	0	0	4.56595e-07	1.73509e-06	0	0	0	1	0	0	0	1
Roseateles	3	0	2	0	1	4.56595e-07	0	5.94091e-07	0	1.31575e-06	0	2	0	1	3
Azospirillum	2	2	0	0	0	3.04397e-07	1.15672e-06	0	0	0	1	0	0	0	1
Candidatus Portiera	2	0	2	0	0	3.04397e-07	0	5.94091e-07	0	0	0	1	0	0	1
Cellvibrio	2	2	0	0	0	3.04397e-07	1.15672e-06	0	0	0	1	0	0	0	1
Cribrihabitans	2	2	0	0	0	3.04397e-07	1.15672e-06	0	0	0	1	0	0	0	1
Desulforhopalus	2	2	0	0	0	3.04397e-07	1.15672e-06	0	0	0	1	0	0	0	1
Diaphorobacter	2	0	2	0	0	3.04397e-07	0	5.94091e-07	0	0	0	1	0	0	1
Ferrovibrio	2	2	0	0	0	3.04397e-07	1.15672e-06	0	0	0	1	0	0	0	1
Mariprofundus	2	2	0	0	0	3.04397e-07	1.15672e-06	0	0	0	1	0	0	0	1
Neiella	2	2	0	0	0	3.04397e-07	1.15672e-06	0	0	0	1	0	0	0	1
Paucibacter	2	2	0	0	0	3.04397e-07	1.15672e-06	0	0	0	1	0	0	0	1
Perspicuibacter	2	0	2	0	0	3.04397e-07	0	5.94091e-07	0	0	0	1	0	0	1
Prochlorococcus	2	2	0	0	0	3.04397e-07	1.15672e-06	0	0	0	1	0	0	0	1
Rubribacterium	2	2	0	0	0	3.04397e-07	1.15672e-06	0	0	0	1	0	0	0	1
Sagittula	2	2	0	0	0	3.04397e-07	1.15672e-06	0	0	0	1	0	0	0	1
Hyphomonas	0	0	0	0	0	0	0	0	0	0	0	0	0	0	0
Idiomarina	0	0	0	0	0	0	0	0	0	0	0	0	0	0	0
Marinobacterium	0	0	0	0	0	0	0	0	0	0	0	0	0	0	0
unknown genus	434055	188607	158197	62631	24620	0.0660624	0.109083	0.0469917	0.0876144	0.0323938	27	39	14	12	92
Multi-affiliation	343890	129682	110361	54703	49144	0.0523395	0.0750031	0.0327823	0.076524	0.0646613	27	40	14	13	94
