# Supplementary material for: Thermal regime and host clade, rather than geography, drive Symbiodinium and bacterial assemblages in the scleractinian coral Pocillopora damicornis sensu lato
Source: Microbiome. 2018 Feb 20;6:39. doi: 10.1186/s40168-018-0423-6 (PMC5819220; doi:10.1186/s40168-018-0423-6)
Supplement: Supplementary file 8 — Table S6. Variations in bacterial (16S rRNA gene) and Symbiodinium (ITS2) communities explained by the addition of significant variables for the reduced models identified using RDA and forwardselection procedures. (XLSX 38 kb) [file 40168_2018_423_MOESM8_ESM.xlsx]

## Sheet: Feuil1
	16S (%)	ITS2 (%)
Haplotype	22.4	0
Haplotype+Mean	35.7	0
Haplotype+Mean+Latitude	36.1	0
Min	0	69.7
Min+Haplotype	0	85.1
All variables	36.5	85.3
Residuals	63.5	14.7
